# Supplementary material for: Genome Sequencing of Sulfolobus sp. A20 from Costa Rica and Comparative Analyses of the Putative Pathways of Carbon, Nitrogen, and Sulfur Metabolism in Various Sulfolobus Strains
Source: Front Microbiol. 2016 Nov 30;7:1902. doi: 10.3389/fmicb.2016.01902 (PMC5127849; doi:10.3389/fmicb.2016.01902)
Supplement: Supplementary file 1 [file Table1.XLS]

## Sheet: Table S1
gene locus_tag	annotation	pfam	cog	kegg
BFU36_RS00115	hypothetical protein	PF02656.11:DUF202;	[S] COG2149 Predicted membrane protein;	-
BFU36_RS00120	hypothetical protein	-	-	-
BFU36_RS00125	hypothetical protein	PF13401.2:AAA_22;	-	-
BFU36_RS00130	hypothetical protein	-	-	-
BFU36_RS00135	hypothetical protein	PF07185.7:DUF1404;	-	-
BFU36_RS00145	radical SAM/SPASM domain-containing protein	PF13186.2:SPASM;PF04055.17:Radical_SAM;	-	-
BFU36_RS00160	hypothetical protein	PF01209.14:Ubie_methyltran;	[H] COG2226 Methylase involved in ubiquinone/menaquinone biosynthesis;	K03183:ubiE; demethylmenaquinone methyltransferase / 2-methoxy-6-polyprenyl-1,4-benzoquinol methylase [EC:2.1.1.163 2.1.1.201];
BFU36_RS00165	LPS biosynthesis protein	PF00534.16:Glycos_transf_1;	[M] COG0438 Glycosyltransferase;	-
BFU36_RS00170	hypothetical protein	PF06157.7:DUF973;	-	-
BFU36_RS00195	oxidoreductase	PF00174.15:Oxidored_molyb;	[R] COG2041 Sulfite oxidase and related enzymes;	-
BFU36_RS00205	multidrug ABC transporter ATP-binding protein	PF00005.23:ABC_tran;	-	-
BFU36_RS00300	ATP-binding protein	PF10609.5:ParA;	[D] COG0489 ATPases involved in chromosome partitioning;	-
BFU36_RS00425	hypothetical protein	-	-	-
BFU36_RS00455	tRNA (N6-threonylcarbamoyladenosine(37)-N6)-methyltransferase TrmO	PF01980.12:UPF0066;	[S] COG1720 Uncharacterized conserved protein;	-
BFU36_RS00515	hypothetical protein	PF13240.2:zinc_ribbon_2;	-	-
BFU36_RS00525	hypothetical protein	PF14947.2:HTH_45;	[K] COG3432 Predicted transcriptional regulator;	-
BFU36_RS00550	hypothetical protein	PF14947.2:HTH_45;	[K] COG3432 Predicted transcriptional regulator;	-
BFU36_RS00555	alpha-glucosidase	PF13802.2:Gal_mutarotas_2;PF01055.22:Glyco_hydro_31;	-	K01187:malZ; alpha-glucosidase [EC:3.2.1.20];
BFU36_RS00560	ABC transporter	PF00005.23:ABC_tran;	-	K17314:treV; trehalose transport system ATP-binding protein;
BFU36_RS00580	peptidase	PF01244.17:Peptidase_M19;	[E] COG2355 Zn-dependent dipeptidase, microsomal dipeptidase homolog;	-
BFU36_RS00590	hypothetical protein	PF13353.2:Fer4_12;PF13186.2:SPASM;PF04055.17:Radical_SAM;	-	-
BFU36_RS00600	hypothetical protein	-	-	-
BFU36_RS00605	hypothetical protein	-	-	-
BFU36_RS00610	MFS transporter	PF07690.12:MFS_1;	-	-
BFU36_RS00640	aldehyde dehydrogenase	PF00171.18:Aldedh;	-	K15038:succinyl-CoA reductase [EC:1.2.1.76];
BFU36_RS00645	GMP synthase	PF00117.24:GATase;	[F] COG0518 GMP synthase - Glutamine amidotransferase domain;	-
BFU36_RS00655	amidohydrolase	PF04909.10:Amidohydro_2;	-	-
BFU36_RS00660	sodium:solute symporter	PF00474.13:SSF;	[ER] COG0591 Na+/proline symporter;	-
BFU36_RS00665	hypothetical protein	PF11755.4:DUF3311;	-	-
BFU36_RS00680	hypothetical protein	PF07690.12:MFS_1;	-	-
BFU36_RS00690	(4Fe-4S)-binding protein	PF14697.2:Fer4_21;	-	K00171:porD; pyruvate ferredoxin oxidoreductase delta subunit [EC:1.2.7.1];
BFU36_RS00695	pyruvate ferredoxin oxidoreductase	PF01855.15:POR_N;	-	K00169:porA; pyruvate ferredoxin oxidoreductase alpha subunit [EC:1.2.7.1];
BFU36_RS00700	pyruvate synthase	PF02775.17:TPP_enzyme_C;	-	K00170:porB; pyruvate ferredoxin oxidoreductase beta subunit [EC:1.2.7.1];
BFU36_RS00710	hypothetical protein	PF06157.7:DUF973;	-	-
BFU36_RS00715	MFS transporter	PF07690.12:MFS_1;	-	-
BFU36_RS00720	peptidase S53	PF09286.7:Pro-kuma_activ;PF00082.18:Peptidase_S8;	[O] COG4934 Predicted protease;	-
BFU36_RS00725	hypothetical protein	PF07690.12:MFS_1;	-	-
BFU36_RS00730	multidrug ABC transporter ATP-binding protein	PF01061.20:ABC2_membrane;	-	-
BFU36_RS00735	MarR family transcriptional regulator	PF00005.23:ABC_tran;	-	-
BFU36_RS00740	acyl-CoA dehydrogenase	PF02770.15:Acyl-CoA_dh_M;PF02771.12:Acyl-CoA_dh_N;PF00441.20:Acyl-CoA_dh_1;	[I] COG1960 Acyl-CoA dehydrogenases;	-
BFU36_RS00745	dehydratase	PF01575.15:MaoC_dehydratas;	[I] COG2030 Acyl dehydratase;	-
BFU36_RS00750	acyl-CoA dehydrogenase	PF00441.20:Acyl-CoA_dh_1;	-	-
BFU36_RS00755	peptidase U62	PF01523.12:PmbA_TldD;	-	-
BFU36_RS00760	peptidase U62	PF01523.12:PmbA_TldD;	-	-
BFU36_RS00765	hypothetical protein	PF00582.22:Usp;	-	-
BFU36_RS00770	TrpB-like pyridoxal-phosphate dependent enzyme	PF00291.21:PALP;	-	K06001:trpB; tryptophan synthase beta chain [EC:4.2.1.20];
BFU36_RS00800	MBL fold metallo-hydrolase	PF00753.23:Lactamase_B;	-	-
BFU36_RS00805	MFS transporter	PF07690.12:MFS_1;	-	-
BFU36_RS00810	Na(+)/Ca(2+) exchanging	PF01699.20:Na_Ca_ex;	[P] COG0530 Ca2+/Na+ antiporter;	-
BFU36_RS00815	amino acid permease	PF13520.2:AA_permease_2;	-	-
BFU36_RS00835	acylaminoacyl-peptidase	PF00326.17:Peptidase_S9;	-	-
BFU36_RS00870	ABC transporter	PF00005.23:ABC_tran;PF08402.6:TOBE_2;	-	K10112:msmX; multiple sugar transport system ATP-binding protein;
BFU36_RS00880	sodium:proton antiporter	PF00999.17:Na_H_Exchanger;	-	-
BFU36_RS00885	hypothetical protein	-	-	-
BFU36_RS00890	hypothetical protein	-	-	-
BFU36_RS00895	disulfide reductase	PF02754.12:CCG;	-	K03389:hdrB; heterodisulfide reductase subunit B [EC:1.8.98.1];
BFU36_RS00900	heterodisulfide reductase subunit C	PF13183.2:Fer4_8;	-	K03390:hdrC; heterodisulfide reductase subunit C [EC:1.8.98.1];
BFU36_RS00905	hypothetical protein	-	-	-
BFU36_RS00910	pyridine nucleotide-disulfide oxidoreductase	PF07992.10:Pyr_redox_2;	[C] COG1148 Heterodisulfide reductase, subunit A and related polyferredoxins;	K03388:hdrA; heterodisulfide reductase subunit A [EC:1.8.98.1];
BFU36_RS00915	heterodisulfide reductase subunit B	PF02754.12:CCG;	[C] COG2048 Heterodisulfide reductase, subunit B;	K03389:hdrB; heterodisulfide reductase subunit B [EC:1.8.98.1];
BFU36_RS00920	heterodisulfide reductase subunit C	PF13534.2:Fer4_17;	[C] COG1150 Heterodisulfide reductase, subunit C;	K03390:hdrC; heterodisulfide reductase subunit C [EC:1.8.98.1];
BFU36_RS00925	response regulator SirA	PF01206.13:TusA;	-	-
BFU36_RS00930	peroxiredoxin	PF13686.2:DrsE_2;	[S] COG2210 Uncharacterized conserved protein;	-
BFU36_RS00935	sulfur reduction protein DsrE	PF02635.11:DrsE;	-	-
BFU36_RS00940	pyridine nucleotide-disulfide oxidoreductase	PF02852.18:Pyr_redox_dim;PF07992.10:Pyr_redox_2;	[C] COG1249 Pyruvate/2-oxoglutarate dehydrogenase complex, dihydrolipoamide dehydrogenase (E3) component, and related enzymes;	K00382:DLD; dihydrolipoamide dehydrogenase [EC:1.8.1.4];
BFU36_RS00945	hypothetical protein	-	-	-
BFU36_RS00950	glutaredoxin	PF13192.2:Thioredoxin_3;	-	-
BFU36_RS00955	hypothetical protein	-	-	-
BFU36_RS00960	hypothetical protein	PF07849.7:DUF1641;	[S] COG2427 Uncharacterized conserved protein;	-
BFU36_RS00965	acetoin utilization protein	PF00850.15:Hist_deacetyl;	-	-
BFU36_RS00970	hypothetical protein	-	-	-
BFU36_RS00975	biotin synthase	PF04055.17:Radical_SAM;	[R] COG2516 Biotin synthase-related enzyme;	K01012:bioB; biotin synthase [EC:2.8.1.6];
BFU36_RS00980	radical SAM protein	PF04055.17:Radical_SAM;	[S] COG1856 Uncharacterized homolog of biotin synthetase;	-
BFU36_RS00985	ligase	PF03099.15:BPL_LplA_LipB;	-	K03800:lplA; lipoate---protein ligase [EC:6.3.1.20];
BFU36_RS00990	CoA-binding protein	PF13380.2:CoA_binding_2;	[R] COG1832 Predicted CoA-binding protein;	-
BFU36_RS00995	TrmB family transcriptional regulator	PF01978.15:TrmB;	-	-
BFU36_RS01000	oxidoreductase	PF01206.13:TusA;	-	-
BFU36_RS01005	TrmB family transcriptional regulator	PF01978.15:TrmB;	-	-
BFU36_RS01010	hypothetical protein	-	-	-
BFU36_RS01015	hypothetical protein	-	-	-
BFU36_RS01020	glycine cleavage system protein H	PF01597.15:GCV_H;	-	-
BFU36_RS01030	ABC transporter permease	PF07690.12:MFS_1;	-	-
BFU36_RS01035	TrmB family transcriptional regulator	PF01978.15:TrmB;	-	-
BFU36_RS01050	hypothetical protein	PF10015.5:DUF2258;	[S] COG4345 Uncharacterized protein conserved in archaea;	-
BFU36_RS01060	aconitate hydratase 1	PF00694.15:Aconitase_C;PF00330.16:Aconitase;	[C] COG1048 Aconitase A;	K01681:ACO; aconitate hydratase [EC:4.2.1.3];
BFU36_RS01065	RNA-binding protein	PF04167.9:DUF402;	[J] COG1530 Ribonucleases G and E;	-
BFU36_RS01075	hypothetical protein	PF13519.2:VWA_2;	-	-
BFU36_RS01080	serine/threonine protein phosphatase	PF00149.24:Metallophos;	[T] COG0639 Diadenosine tetraphosphatase and related serine/threonine protein phosphatases;	-
BFU36_RS01085	hypothetical protein	PF00498.22:FHA;	[T] COG1716 FOG: FHA domain;	-
BFU36_RS01090	hypothetical protein	PF00092.24:VWA;	[R] COG2304 Uncharacterized protein containing a von Willebrand factor type A (vWA) domain;	-
BFU36_RS01095	tRNA (guanine-N1)-methyltransferase	-	[S] COG2419 Uncharacterized conserved protein;	-
BFU36_RS01100	hypothetical protein	-	-	-
BFU36_RS01105	CoA-transferase	PF01144.19:CoA_trans;	[I] COG2057 Acyl CoA:acetate/3-ketoacid CoA transferase, beta subunit;	K01040:gctB; glutaconate CoA-transferase, subunit B [EC:2.8.3.12];
BFU36_RS01110	CoA-transferase	PF01144.19:CoA_trans;	[I] COG1788 Acyl CoA:acetate/3-ketoacid CoA transferase, alpha subunit;	K01039:gctA; glutaconate CoA-transferase, subunit A [EC:2.8.3.12];
BFU36_RS01115	hypothetical protein	-	-	-
BFU36_RS01120	histidine kinase	PF00571.24:CBS;	-	-
BFU36_RS01125	disulfide bond formation protein DsbA	PF01323.16:DSBA;	[Q] COG2761 Predicted dithiol-disulfide isomerase involved in polyketide biosynthesis;	-
BFU36_RS01130	amino acid permease	PF13520.2:AA_permease_2;	-	-
BFU36_RS01135	peptidase	PF01965.20:DJ-1_PfpI;	[R] COG0693 Putative intracellular protease/amidase;	-
BFU36_RS01140	DNA-binding protein	-	[R] COG2005 N-terminal domain of molybdenum-binding protein;	-
BFU36_RS01145	5-(carboxyamino)imidazole ribonucleotide synthase	PF02222.18:ATP-grasp;	[F] COG0026 Phosphoribosylaminoimidazole carboxylase (NCAIR synthetase);	K01589:purK; 5-(carboxyamino)imidazole ribonucleotide synthase [EC:6.3.4.18];
BFU36_RS01150	5-(carboxyamino)imidazole ribonucleotide mutase	PF00731.16:AIRC;	[F] COG0041 Phosphoribosylcarboxyaminoimidazole (NCAIR) mutase;	K01588:purE; 5-(carboxyamino)imidazole ribonucleotide mutase [EC:5.4.99.18];
BFU36_RS01155	FAD-linked oxidase	PF01565.19:FAD_binding_4;	-	-
BFU36_RS01160	MarR family transcriptional regulator	PF01978.15:TrmB;	-	-
BFU36_RS01165	hypothetical protein	-	-	-
BFU36_RS01170	glycine cleavage system protein H	PF01597.15:GCV_H;	-	K02437:gcvH; glycine cleavage system H protein;
BFU36_RS01175	ligase	PF10437.5:Lip_prot_lig_C;	[H] COG0095 Lipoate-protein ligase A;	-
BFU36_RS01195	fumarate hydratase	PF00206.16:Lyase_1;PF10415.5:FumaraseC_C;	[C] COG0114 Fumarase;	K01679:E4.2.1.2B; fumarate hydratase, class II [EC:4.2.1.2];
BFU36_RS01200	hypothetical protein	-	-	-
BFU36_RS01205	peroxiredoxin	PF02566.15:OsmC;	[O] COG1765 Predicted redox protein, regulator of disulfide bond formation;	-
BFU36_RS01210	hypothetical protein	-	-	-
BFU36_RS01220	MarR family transcriptional regulator	PF01047.18:MarR;	[K] COG1846 Transcriptional regulators;	-
BFU36_RS01225	ammonium transporter	PF00909.17:Ammonium_transp;	[P] COG0004 Ammonia permease;	-
BFU36_RS01240	peptide transporter	PF02516.10:STT3;	[R] COG1287 Uncharacterized membrane protein, required for N-linked glycosylation;	K07151:STT3; dolichyl-diphosphooligosaccharide--protein glycosyltransferase [EC:2.4.99.18];
BFU36_RS01250	translation initiation factor IF-2 subunit alpha	PF07541.8:EIF_2_alpha;PF00575.19:S1;	[J] COG1093 Translation initiation factor 2, alpha subunit (eIF-2alpha);	K03237:EIF2S1; translation initiation factor 2 subunit 1;
BFU36_RS01255	30S ribosomal protein S27e	PF01667.13:Ribosomal_S27e;	[J] COG2051 Ribosomal protein S27E;	K02978:RP-S27e; small subunit ribosomal protein S27e;
BFU36_RS01260	50S ribosomal protein L44e	PF00935.15:Ribosomal_L44;	[J] COG1631 Ribosomal protein L44E;	K02929:RP-L44e; large subunit ribosomal protein L44e;
BFU36_RS01265	hypothetical protein	-	-	-
BFU36_RS01270	DNA primase	PF01896.15:DNA_primase_S;	[L] COG1467 Eukaryotic-type DNA primase, catalytic (small) subunit;	K02683:priS; DNA primase small subunit [EC:2.7.7.-];
BFU36_RS01275	DNA polymerase sliding clamp	PF02747.11:PCNA_C;PF00705.14:PCNA_N;	-	K04802:PCNA; proliferating cell nuclear antigen;
BFU36_RS01280	GTPase	PF03029.13:ATP_bind_1;	[R] COG1100 GTPase SAR1 and related small G proteins;	-
BFU36_RS01285	ribose-phosphate pyrophosphokinase	PF13793.2:Pribosyltran_N;PF00156.23:Pribosyltran;	[FE] COG0462 Phosphoribosylpyrophosphate synthetase;	K00948:PRPS; ribose-phosphate pyrophosphokinase [EC:2.7.6.1];
BFU36_RS01290	RNA methyltransferase	PF01170.14:UPF0020;	[L] COG1041 Predicted DNA modification methylase;	-
BFU36_RS01295	ribonuclease Z	PF12706.3:Lactamase_B_2;	-	K00784:rnz; ribonuclease Z [EC:3.1.26.11];
BFU36_RS01300	hypothetical protein	PF01877.13:RNA_binding;	[S] COG1931 Uncharacterized protein conserved in archaea;	-
BFU36_RS01305	dephospho-CoA kinase	PF13238.2:AAA_18;	[H] COG0237 Dephospho-CoA kinase;	-
BFU36_RS01310	2'-5' RNA ligase	PF02834.12:LigT_PEase;	[J] COG1514 2'-5' RNA ligase;	-
BFU36_RS01315	CCA-adding enzyme	PF01909.19:NTP_transf_2;PF09249.7:tRNA_NucTransf2;	[J] COG1746 tRNA nucleotidyltransferase (CCA-adding enzyme);	-
BFU36_RS01320	serine/threonine protein kinase	PF01163.18:RIO1;	[T] COG2112 Predicted Ser/Thr protein kinase;	-
BFU36_RS01335	sulfate ABC transporter permease	PF00528.18:BPD_transp_1;	[O] COG0555 ABC-type sulfate transport system, permease component;	K15496:wtpB; molybdate/tungstate transport system permease protein;
BFU36_RS01340	ABC transporter substrate-binding protein	PF13531.2:SBP_bac_11;	[P] COG0725 ABC-type molybdate transport system, periplasmic component;	K15495:wtpA; molybdate/tungstate transport system substrate-binding protein;
BFU36_RS01350	hydrolase TatD	PF01026.17:TatD_DNase;	-	-
BFU36_RS01360	hypothetical protein	-	-	-
BFU36_RS01370	hypothetical protein	-	-	-
BFU36_RS01375	3-oxoacyl-ACP reductase	PF00106.21:adh_short;	[R] COG0300 Short-chain dehydrogenases of various substrate specificities;	-
BFU36_RS01405	ATPase	PF01637.14:Arch_ATPase;	-	-
BFU36_RS01415	Mn2+ and Fe2+ transporter	PF01566.14:Nramp;	-	-
BFU36_RS01435	quinolinate synthase	PF02445.12:NadA;	[H] COG0379 Quinolinate synthase;	K03517:nadA; quinolinate synthase [EC:2.5.1.72];
BFU36_RS01440	L-aspartate oxidase	PF00890.20:FAD_binding_2;PF02910.16:Succ_DH_flav_C;	[H] COG0029 Aspartate oxidase;	K00278:nadB; L-aspartate oxidase [EC:1.4.3.16];
BFU36_RS01445	nicotinate-nucleotide diphosphorylase (carboxylating)	PF01729.15:QRPTase_C;PF02749.12:QRPTase_N;	[H] COG0157 Nicotinate-nucleotide pyrophosphorylase;	K00767:nadC; nicotinate-nucleotide pyrophosphorylase (carboxylating) [EC:2.4.2.19];
BFU36_RS01460	MFS transporter	PF07690.12:MFS_1;	-	-
BFU36_RS01465	glycogen debranching protein	PF06202.10:GDE_C;PF12439.4:GDE_N;	[G] COG3408 Glycogen debranching enzyme;	-
BFU36_RS01470	glucan 1%2C3-alpha-glucosidase	PF00723.17:Glyco_hydro_15;	[G] COG3387 Glucoamylase and related glycosyl hydrolases;	-
BFU36_RS01475	nucleotidyltransferase	PF00483.19:NTP_transferase;	-	-
BFU36_RS01480	alpha-amylase	PF03065.11:Glyco_hydro_57;	[G] COG1449 Alpha-amylase/alpha-mannosidase;	K07405:E3.2.1.1A; alpha-amylase [EC:3.2.1.1];
BFU36_RS01485	glycogen synthase	PF00534.16:Glycos_transf_1;PF08323.7:Glyco_transf_5;	[G] COG0297 Glycogen synthase;	K00703:E2.4.1.21; starch synthase [EC:2.4.1.21];
BFU36_RS01490	hypothetical protein	-	-	-
BFU36_RS01495	FAD-dependent oxidoreductase	PF01266.20:DAO;	-	-
BFU36_RS01500	hypothetical protein	PF09205.6:DUF1955;	-	-
BFU36_RS01505	pyruvate kinase	PF02887.12:PK_C;PF00224.17:PK;	[G] COG0469 Pyruvate kinase;	K00873:PK; pyruvate kinase [EC:2.7.1.40];
BFU36_RS01530	homocitrate synthase	PF00682.15:HMGL-like;PF01037.17:AsnC_trans_reg;	-	K01649:leuA; 2-isopropylmalate synthase [EC:2.3.3.13];
BFU36_RS01535	hypothetical protein	-	-	-
BFU36_RS01540	UMP kinase	PF00696.24:AA_kinase;	[F] COG0528 Uridylate kinase;	K09903:pyrH; uridylate kinase [EC:2.7.4.22];
BFU36_RS01545	chorismate-binding protein	PF11520.4:Cren7;	-	-
BFU36_RS01550	3-oxoacyl-ACP reductase	PF00106.21:adh_short;	[IQR] COG1028 Dehydrogenases with different specificities (related to short-chain alcohol dehydrogenases);	K00059:fabG; 3-oxoacyl-[acyl-carrier protein] reductase [EC:1.1.1.100];
BFU36_RS01555	3-hydroxyisobutyrate dehydrogenase	PF03446.11:NAD_binding_2;PF14833.2:NAD_binding_11;	[I] COG2084 3-hydroxyisobutyrate dehydrogenase and related beta-hydroxyacid dehydrogenases;	K00020:mmsB; 3-hydroxyisobutyrate dehydrogenase [EC:1.1.1.31];
BFU36_RS01560	pseudouridylate synthase	-	[J] COG1258 Predicted pseudouridylate synthase;	-
BFU36_RS01565	signal recognition particle	PF02881.15:SRP54_N;PF02978.15:SRP_SPB;PF00448.18:SRP54;	[U] COG0541 Signal recognition particle GTPase;	K03106:SRP54; signal recognition particle subunit SRP54 [EC:3.6.5.4];
BFU36_RS01570	translation initiation factor IF-5A	PF08207.8:EFP_N;PF01287.16:eIF-5a;	[J] COG0231 Translation elongation factor P (EF-P)/translation initiation factor 5A (eIF-5A);	-
BFU36_RS01575	DNA topoisomerase VI	PF04406.10:TP6A_N;	[L] COG1697 DNA topoisomerase VI, subunit A;	-
BFU36_RS01580	DNA topoisomerase VI subunit B	PF02518.22:HATPase_c;PF09239.7:Topo-VIb_trans;	[L] COG1389 DNA topoisomerase VI, subunit B;	-
BFU36_RS01585	deoxyhypusine synthase	PF01916.13:DS;	[O] COG1899 Deoxyhypusine synthase;	-
BFU36_RS01590	RNA-splicing ligase RtcB	PF01139.13:RtcB;	[S] COG1690 Uncharacterized conserved protein;	-
BFU36_RS01595	hypothetical protein	-	-	-
BFU36_RS01600	ATP-dependent helicase	PF00271.27:Helicase_C;PF00270.25:DEAD;PF08494.7:DEAD_assoc;	-	-
BFU36_RS01605	DNA-binding protein	PF01918.17:Alba;	-	-
BFU36_RS01610	reverse gyrase	PF01131.16:Topoisom_bac;PF01751.18:Toprim;PF00270.25:DEAD;	-	-
BFU36_RS01615	DNA-binding protein Alba	PF01918.17:Alba;	[K] COG1581 Archaeal DNA-binding protein;	-
BFU36_RS01620	hypothetical protein	-	-	-
BFU36_RS01625	hypothetical protein	-	-	-
BFU36_RS01630	hypothetical protein	-	-	-
BFU36_RS01635	DNA methylase	PF16203.1:ERCC3_RAD25_C;PF04851.11:ResIII;	-	-
BFU36_RS01640	hypothetical protein	-	-	-
BFU36_RS01645	asparaginyl/glutamyl-tRNA amidotransferase subunit C	PF02686.11:Glu-tRNAGln;	[J] COG0721 Asp-tRNAAsn/Glu-tRNAGln amidotransferase C subunit;	K02435:gatC; aspartyl-tRNA(Asn)/glutamyl-tRNA(Gln) amidotransferase subunit C [EC:6.3.5.6 6.3.5.7];
BFU36_RS01650	glutaminyl-tRNA synthase (glutamine-hydrolyzing) subunit A	PF01425.17:Amidase;	-	K02433:gatA; aspartyl-tRNA(Asn)/glutamyl-tRNA(Gln) amidotransferase subunit A [EC:6.3.5.6 6.3.5.7];
BFU36_RS01655	tRNA-modifying enzyme	PF04055.17:Radical_SAM;PF08608.8:Wyosine_form;	[C] COG0731 Fe-S oxidoreductases;	-
BFU36_RS01660	riboflavin kinase	PF01982.12:CTP-dep_RFKase;	[KH] COG1339 Transcriptional regulator of a riboflavin/FAD biosynthetic operon;	K07732:rfk; riboflavin kinase, archaea type [EC:2.7.1.161];
BFU36_RS01665	cytidyltransferase	PF01467.22:CTP_transf_like;PF04010.9:DUF357;	[MI] COG0615 Cytidylyltransferase;	K14656:ribL; FAD synthetase;
BFU36_RS01670	diphthine synthase	PF00590.16:TP_methylase;	[J] COG1798 Diphthamide biosynthesis methyltransferase;	-
BFU36_RS01675	phosphoesterase	PF12850.3:Metallophos_2;	[R] COG1407 Predicted ICC-like phosphoesterases;	-
BFU36_RS01680	TATA-box-binding protein	PF00352.17:TBP;	[K] COG2101 TATA-box binding protein (TBP), component of TFIID and TFIIIB;[K] COG2101 TATA-box binding protein (TBP), component of TFIID and TFIIIB;	K03120:TBP; transcription initiation factor TFIID TATA-box-binding protein;
BFU36_RS01685	ATPase	PF01869.16:BcrAD_BadFG;	[G] COG2971 Predicted N-acetylglucosamine kinase;	-
BFU36_RS01690	hypothetical protein	-	-	-
BFU36_RS01695	hypothetical protein	PF04123.9:DUF373;	[S] COG2237 Predicted membrane protein;	-
BFU36_RS01700	hypothetical protein	-	[S] COG1340 Uncharacterized archaeal coiled-coil protein;	-
BFU36_RS01705	H/ACA RNA-protein complex protein Gar1	-	-	-
BFU36_RS01710	transcription initiation factor IIB 2	PF00382.15:TFIIB;PF08271.8:TF_Zn_Ribbon;	-	K03124:TFIIB; transcription initiation factor TFIIB;
BFU36_RS01715	transcription factor TFIIIC	PF04182.8:B-block_TFIIIC;	-	-
BFU36_RS01720	tRNA (guanine(10)-N(2))-dimethyltransferase	PF02005.12:TRM;	[J] COG1867 N2,N2-dimethylguanosine tRNA methyltransferase;	-
BFU36_RS01725	transcriptional regulator	PF01381.18:HTH_3;	[K] COG1395 Predicted transcriptional regulator;	-
BFU36_RS01730	hypothetical protein	PF01886.12:DUF61;	-	-
BFU36_RS01735	fibrillarin	PF01269.13:Fibrillarin;	[J] COG1889 Fibrillarin-like rRNA methylase;	-
BFU36_RS01740	C/D box methylation guide ribonucleoprotein complex aNOP56 subunit	PF01798.14:Nop;	[J] COG1498 Protein implicated in ribosomal biogenesis, Nop56p homolog;	K14564:NOP56; nucleolar protein 56;
BFU36_RS01745	30S ribosomal protein S30e	PF04758.10:Ribosomal_S30;	[J] COG4919 Ribosomal protein S30;	K02983:RP-S30e; small subunit ribosomal protein S30e;
BFU36_RS01750	glutamyl-tRNA(Gln) amidotransferase subunit D	PF00710.16:Asparaginase;	[EJ] COG0252 L-asparaginase/archaeal Glu-tRNAGln amidotransferase subunit D;	K09482:gatD; glutamyl-tRNA(Gln) amidotransferase subunit D [EC:6.3.5.7];
BFU36_RS01755	glutamyl-tRNA(Gln) amidotransferase subunit E	PF02934.11:GatB_N;PF02637.14:GatB_Yqey;PF02938.10:GAD;	[J] COG2511 Archaeal Glu-tRNAGln amidotransferase subunit E (contains GAD domain);	K03330:gatE; glutamyl-tRNA(Gln) amidotransferase subunit E [EC:6.3.5.7];
BFU36_RS01760	hypothetical protein	-	-	-
BFU36_RS01765	transcriptional regulator	-	-	-
BFU36_RS01770	ribonucleoside-diphosphate reductase	PF02867.11:Ribonuc_red_lgC;PF03477.12:ATP-cone;PF00317.17:Ribonuc_red_lgN;	[F] COG0209 Ribonucleotide reductase, alpha subunit;	K00525:E1.17.4.1A; ribonucleoside-diphosphate reductase alpha chain [EC:1.17.4.1];
BFU36_RS01780	arginine--tRNA ligase	PF00750.15:tRNA-synt_1d;PF05746.11:DALR_1;	[J] COG0018 Arginyl-tRNA synthetase;	K01887:RARS; arginyl-tRNA synthetase [EC:6.1.1.19];
BFU36_RS01785	hypothetical protein	-	-	-
BFU36_RS01795	hypothetical protein	-	-	-
BFU36_RS01800	hypothetical protein	-	-	-
BFU36_RS01805	thermosome subunit	PF00118.20:Cpn60_TCP1;	-	-
BFU36_RS01810	hypothetical protein	-	-	-
BFU36_RS01815	hypothetical protein	-	-	-
BFU36_RS01820	hypothetical protein	-	-	-
BFU36_RS01825	replication initiator protein WhiP	-	-	-
BFU36_RS01830	ATP-NAD kinase	PF01513.17:NAD_kinase;	[S] COG3199 Uncharacterized conserved protein;	-
BFU36_RS01835	hypothetical protein	PF14544.2:DUF4443;	-	-
BFU36_RS01840	ornithine carbamoyltransferase	PF00185.20:OTCace;PF02729.17:OTCace_N;	[E] COG0078 Ornithine carbamoyltransferase;	K00611:OTC; ornithine carbamoyltransferase [EC:2.1.3.3];
BFU36_RS01845	hypothetical protein	PF04894.8:DUF650;PF04895.8:DUF651;	[S] COG1602 Uncharacterized conserved protein;	-
BFU36_RS01850	phosphoesterase	PF02811.15:PHP;PF13263.2:PHP_C;	[R] COG0613 Predicted metal-dependent phosphoesterases (PHP family);	-
BFU36_RS01855	aspartate-semialdehyde dehydrogenase	PF02774.14:Semialdhyde_dhC;PF01118.20:Semialdhyde_dh;	[E] COG0136 Aspartate-semialdehyde dehydrogenase;	K00133:asd; aspartate-semialdehyde dehydrogenase [EC:1.2.1.11];
BFU36_RS01860	aspartate kinase	PF00696.24:AA_kinase;	[E] COG0527 Aspartokinases;	K00928:lysC; aspartate kinase [EC:2.7.2.4];
BFU36_RS01865	threonine synthase	PF00291.21:PALP;	-	K01733:thrC; threonine synthase [EC:4.2.3.1];
BFU36_RS01870	menaquinone biosynthesis decarboxylase	PF01977.12:UbiD;	[H] COG0043 3-polyprenyl-4-hydroxybenzoate decarboxylase and related decarboxylases;	K03182:ubiD; 4-hydroxy-3-polyprenylbenzoate decarboxylase [EC:4.1.1.98];
BFU36_RS01880	hypothetical protein	-	-	-
BFU36_RS01885	phosphoenolpyruvate synthase	PF01326.15:PPDK_N;PF00391.19:PEP-utilizers;PF02896.14:PEP-utilizers_C;	[G] COG0574 Phosphoenolpyruvate synthase/pyruvate phosphate dikinase;	K01007:pps; pyruvate, water dikinase [EC:2.7.9.2];
BFU36_RS01890	inositol-3-phosphate synthase	PF01658.13:Inos-1-P_synth;	-	K01858:INO1; myo-inositol-1-phosphate synthase [EC:5.5.1.4];
BFU36_RS01895	acylphosphatase	PF00708.14:Acylphosphatase;	[C] COG1254 Acylphosphatases;	K01512:acyP; acylphosphatase [EC:3.6.1.7];
BFU36_RS01900	TrpB-like pyridoxal-phosphate dependent enzyme	PF00291.21:PALP;	[R] COG1350 Predicted alternative tryptophan synthase beta-subunit (paralog of TrpB);	K06001:trpB; tryptophan synthase beta chain [EC:4.2.1.20];
BFU36_RS01905	tryptophan synthase subunit alpha	PF00290.16:Trp_syntA;	[E] COG0159 Tryptophan synthase alpha chain;	K01695:trpA; tryptophan synthase alpha chain [EC:4.2.1.20];
BFU36_RS01910	anthranilate phosphoribosyltransferase	PF00591.17:Glycos_transf_3;PF02885.13:Glycos_trans_3N;	[E] COG0547 Anthranilate phosphoribosyltransferase;	K00766:trpD; anthranilate phosphoribosyltransferase [EC:2.4.2.18];
BFU36_RS01915	N-(5'-phosphoribosyl)anthranilate isomerase	PF00697.18:PRAI;	[E] COG0135 Phosphoribosylanthranilate isomerase;	K01817:trpF; phosphoribosylanthranilate isomerase [EC:5.3.1.24];
BFU36_RS01920	anthranilate synthase component I	PF00425.14:Chorismate_bind;PF04715.9:Anth_synt_I_N;	[EH] COG0147 Anthranilate/para-aminobenzoate synthases component I;	K01657:trpE; anthranilate synthase component I [EC:4.1.3.27];
BFU36_RS01925	aminodeoxychorismate/anthranilate synthase component II	PF00117.24:GATase;	[EH] COG0512 Anthranilate/para-aminobenzoate synthases component II;	K01658:trpG; anthranilate synthase component II [EC:4.1.3.27];
BFU36_RS01930	indole-3-glycerol phosphate synthase	PF00218.17:IGPS;	[E] COG0134 Indole-3-glycerol phosphate synthase;	K01609:trpC; indole-3-glycerol phosphate synthase [EC:4.1.1.48];
BFU36_RS01935	aspartate aminotransferase	PF00155.17:Aminotran_1_2;	[E] COG0436 Aspartate/tyrosine/aromatic aminotransferase;	K00812:aspB; aspartate aminotransferase [EC:2.6.1.1];
BFU36_RS01940	valine--tRNA ligase	PF08264.9:Anticodon_1;PF00133.18:tRNA-synt_1;	[J] COG0525 Valyl-tRNA synthetase;	K01873:VARS; valyl-tRNA synthetase [EC:6.1.1.9];
BFU36_RS01945	dehydrogenase	PF13450.2:NAD_binding_8;	-	-
BFU36_RS01950	hypothetical protein	-	-	-
BFU36_RS01970	DNA lyase	-	[L] COG1059 Thermostable 8-oxoguanine DNA glycosylase;	-
BFU36_RS01975	3-phosphoglycerate dehydrogenase	PF02826.15:2-Hacid_dh_C;PF00389.26:2-Hacid_dh;	[HE] COG0111 Phosphoglycerate dehydrogenase and related dehydrogenases;	K00058:serA; D-3-phosphoglycerate dehydrogenase [EC:1.1.1.95];
BFU36_RS01980	hydrogenase expression protein HypE	PF00266.15:Aminotran_5;	[E] COG0075 Serine-pyruvate aminotransferase/archaeal aspartate aminotransferase;	-
BFU36_RS01985	DNA-directed RNA polymerase subunit K	PF01192.18:RNA_pol_Rpb6;	[K] COG1758 DNA-directed RNA polymerase, subunit K/omega;	K03055:rpoK; DNA-directed RNA polymerase subunit K [EC:2.7.7.6];
BFU36_RS01990	DNA topoisomerase I	PF01131.16:Topoisom_bac;PF01751.18:Toprim;	[L] COG0550 Topoisomerase IA;	-
BFU36_RS01995	AAA family ATPase	PF04212.14:MIT;PF09336.6:Vps4_C;PF00004.25:AAA;	-	-
BFU36_RS02000	cell division protein	PF03357.17:Snf7;	-	-
BFU36_RS02005	cell division protein	-	-	-
BFU36_RS02010	hypothetical protein	-	-	-
BFU36_RS02015	phosphopyruvate hydratase	PF03952.12:Enolase_N;PF00113.18:Enolase_C;	[G] COG0148 Enolase;	K01689:ENO; enolase [EC:4.2.1.11];
BFU36_RS02020	hypothetical protein	-	-	-
BFU36_RS02025	chromatin protein Cren7	-	-	-
BFU36_RS02030	signal peptidase I	PF00717.19:Peptidase_S24;	[U] COG0681 Signal peptidase I;	K13280:SEC11; signal peptidase, endoplasmic reticulum-type [EC:3.4.-.-];
BFU36_RS02035	glycine dehydrogenase (aminomethyl-transferring)	PF02347.12:GDC-P;	[E] COG1003 Glycine cleavage system protein P (pyridoxal-binding), C-terminal domain;	K00283:gcvPB; glycine dehydrogenase subunit 2 [EC:1.4.4.2];
BFU36_RS02040	glycine dehydrogenase (aminomethyl-transferring)	PF02347.12:GDC-P;	[E] COG0403 Glycine cleavage system protein P (pyridoxal-binding), N-terminal domain;	K00282:gcvPA; glycine dehydrogenase subunit 1 [EC:1.4.4.2];
BFU36_RS02045	glycine cleavage system protein T	PF01571.17:GCV_T;PF08669.7:GCV_T_C;	[E] COG0404 Glycine cleavage system T protein (aminomethyltransferase);	K00605:gcvT; aminomethyltransferase [EC:2.1.2.10];
BFU36_RS02050	glycine cleavage system protein H	PF01597.15:GCV_H;	[E] COG0509 Glycine cleavage system H protein (lipoate-binding);	K02437:gcvH; glycine cleavage system H protein;
BFU36_RS02055	carboxylate--amine ligase	PF09754.5:PAC2;	-	-
BFU36_RS02060	hypothetical protein	-	-	-
BFU36_RS02065	AbrB family transcriptional regulator	PF04014.14:MazE_antitoxin;	-	-
BFU36_RS02070	Fe-S cluster assembly ATPase SufC	PF00005.23:ABC_tran;	[O] COG0396 ABC-type transport system involved in Fe-S cluster assembly, ATPase component;	-
BFU36_RS02075	Fe-S cluster assembly protein SufB	PF01458.13:UPF0051;	[O] COG0719 ABC-type transport system involved in Fe-S cluster assembly, permease component;	-
BFU36_RS02080	Fe-S cluster assembly protein SufD	PF01458.13:UPF0051;	-	-
BFU36_RS02120	spermidine synthase	PF01564.13:Spermine_synth;	[E] COG0421 Spermidine synthase;	K00797:speE; spermidine synthase [EC:2.5.1.16];
BFU36_RS02130	RNA-binding protein	PF01423.18:LSM;	-	-
BFU36_RS02145	hypothetical protein	-	-	-
BFU36_RS02150	hypothetical protein	-	-	-
BFU36_RS02155	alcohol dehydrogenase	PF00107.22:ADH_zinc_N;PF08240.8:ADH_N;	[R] COG1064 Zn-dependent alcohol dehydrogenases;	K15020:acryloyl-coenzyme A reductase [EC:1.3.1.84];
BFU36_RS02160	amidase	PF01425.17:Amidase;	[J] COG0154 Asp-tRNAAsn/Glu-tRNAGln amidotransferase A subunit and related amidases;	K02433:gatA; aspartyl-tRNA(Asn)/glutamyl-tRNA(Gln) amidotransferase subunit A [EC:6.3.5.6 6.3.5.7];
BFU36_RS02165	proteasome endopeptidase complex%2C archaeal%2C beta subunit	PF00227.22:Proteasome;	-	K03433:psmB; proteasome beta subunit [EC:3.4.25.1];
BFU36_RS02170	phosphatidylethanolamine-binding protein	PF01161.16:PBP;	[R] COG1881 Phospholipid-binding protein;	-
BFU36_RS02175	replication factor C small subunit	PF08542.7:Rep_fac_C;PF00004.25:AAA;	[L] COG0470 ATPase involved in DNA replication;	K04801:rfcS; replication factor C small subunit;
BFU36_RS02180	replication factor C large subunit	PF00004.25:AAA;PF16193.1:AAA_assoc_2;	-	K04800:rfcL; replication factor C large subunit;
BFU36_RS02185	molybdenum cofactor biosynthesis protein C	PF01967.17:MoaC;	[H] COG0315 Molybdenum cofactor biosynthesis enzyme;	K03637:moaC; cyclic pyranopterin phosphate synthase [EC:4.1.99.18];
BFU36_RS02195	cell division control protein Cdc6	PF09079.7:Cdc6_C;PF13401.2:AAA_22;	-	-
BFU36_RS02200	RNA methyltransferase	PF02926.13:THUMP;	[R] COG1818 Predicted RNA-binding protein, contains THUMP domain;	-
BFU36_RS02205	hypothetical protein	PF05916.7:Sld5;	-	-
BFU36_RS02210	Minichromosome maintenance protein MCM	PF00493.19:MCM;PF14551.2:MCM_N;	[L] COG1241 Predicted ATPase involved in replication control, Cdc46/Mcm family;	K10726:mcm; replicative DNA helicase Mcm [EC:3.6.4.-];
BFU36_RS02215	hypothetical protein	-	-	-
BFU36_RS02220	hypothetical protein	-	-	-
BFU36_RS02225	hypothetical protein	PF01864.13:DUF46;	[I] COG0575 CDP-diglyceride synthetase;	K19664:carS; CDP-2,3-bis-(O-geranylgeranyl)-sn-glycerol synthase [EC:2.7.7.67];
BFU36_RS02230	AAA family ATPase	PF13481.2:AAA_25;	-	-
BFU36_RS02235	hypothetical protein	-	-	-
BFU36_RS02240	GTPase	PF16575.1:CLP1_P;	[R] COG1341 Predicted GTPase or GTP-binding protein;	-
BFU36_RS02245	dTMP kinase	PF02223.13:Thymidylate_kin;	[F] COG0125 Thymidylate kinase;	K00943:tmk; dTMP kinase [EC:2.7.4.9];
BFU36_RS02250	hypothetical protein	PF06677.8:Auto_anti-p27;	[R] COG1645 Uncharacterized Zn-finger containing protein;	-
BFU36_RS02255	hypothetical protein	PF03685.9:UPF0147;	[S] COG1698 Uncharacterized protein conserved in archaea;	-
BFU36_RS02270	hypothetical protein	PF10996.4:Beta-Casp;PF07521.8:RMMBL;PF16661.1:Lactamase_B_6;	[R] COG1782 Predicted metal-dependent RNase, consists of a metallo-beta-lactamase domain and an RNA-binding KH domain;	-
BFU36_RS02275	NAD(P)-dependent glycerol-1-phosphate dehydrogenase	PF13685.2:Fe-ADH_2;	[C] COG0371 Glycerol dehydrogenase and related enzymes;	K00096:araM; glycerol-1-phosphate dehydrogenase [NAD(P)+] [EC:1.1.1.261];
BFU36_RS02280	peptidylprolyl isomerase	PF00254.24:FKBP_C;	[O] COG1047 FKBP-type peptidyl-prolyl cis-trans isomerases 2;	-
BFU36_RS02285	adenosylhomocysteinase	PF05221.13:AdoHcyase;PF00670.17:AdoHcyase_NAD;	[H] COG0499 S-adenosylhomocysteine hydrolase;	K01251:E3.3.1.1; adenosylhomocysteinase [EC:3.3.1.1];
BFU36_RS02315	50S ribosomal protein L21e	PF01157.14:Ribosomal_L21e;	[J] COG2139 Ribosomal protein L21E;	K02889:RP-L21e; large subunit ribosomal protein L21e;
BFU36_RS02320	DNA-directed RNA polymerase subunit F	PF03874.12:RNA_pol_Rpb4;	[S] COG1460 Uncharacterized protein conserved in archaea;	K03051:rpoF; DNA-directed RNA polymerase subunit F [EC:2.7.7.6];
BFU36_RS02325	RNA-binding protein	PF04919.8:DUF655;	[J] COG1491 Predicted RNA-binding protein;	-
BFU36_RS02330	16S rRNA (adenine(1518)-N(6)/adenine(1519)-N(6))-dimethyltransferase	PF00398.16:RrnaAD;	[J] COG0030 Dimethyladenosine transferase (rRNA methylation);	-
BFU36_RS02335	methyltransferase	PF05175.10:MTS;	[J] COG2890 Methylase of polypeptide chain release factors;	-
BFU36_RS02340	RNA methyltransferase	PF00588.15:SpoU_methylase;	[J] COG0565 rRNA methylase;	-
BFU36_RS02345	30S ribosomal protein S3ae	PF01015.14:Ribosomal_S3Ae;	[J] COG1890 Ribosomal protein S3AE;	K02984:RP-S3Ae; small subunit ribosomal protein S3Ae;
BFU36_RS02350	nucleotidyltransferase	PF00483.19:NTP_transferase;PF00132.20:Hexapep;	-	K04042:glmU; bifunctional UDP-N-acetylglucosamine pyrophosphorylase / Glucosamine-1-phosphate N-acetyltransferase [EC:2.7.7.23 2.3.1.157];
BFU36_RS02355	redox-regulated ATPase YchF	PF08438.6:MMR_HSR1_C;PF02824.17:TGS;PF01926.19:MMR_HSR1;	[J] COG0012 Predicted GTPase, probable translation factor;	-
BFU36_RS02360	50S ribosomal protein L15e	PF00827.13:Ribosomal_L15e;	[J] COG1632 Ribosomal protein L15E;	K02877:RP-L15e; large subunit ribosomal protein L15e;
BFU36_RS02365	hypothetical protein	PF01877.13:RNA_binding;	[J] COG1325 Predicted exosome subunit;	-
BFU36_RS02370	RNase P subunit p30	-	[J] COG1603 RNase P/RNase MRP subunit p30;	K03539:RPP1; ribonuclease P/MRP protein subunit RPP1 [EC:3.1.26.5];
BFU36_RS02375	ribonuclease P	PF01900.15:RNase_P_Rpp14;	[J] COG1369 RNase P/RNase MRP subunit POP5;	K03537:POP5; ribonuclease P/MRP protein subunit POP5 [EC:3.1.26.5];
BFU36_RS02380	proteasome endopeptidase complex%2C archaeal%2C alpha subunit	PF10584.5:Proteasome_A_N;PF00227.22:Proteasome;	-	K03432:psmA; proteasome alpha subunit [EC:3.4.25.1];
BFU36_RS02385	rRNA metabolism protein	PF01172.14:SBDS;PF09377.6:SBDS_C;	[J] COG1500 Predicted exosome subunit;	K14574:SDO1; ribosome maturation protein SDO1;
BFU36_RS02390	RNA-binding protein	PF00013.25:KH_1;PF00575.19:S1;	[J] COG1097 RNA-binding protein Rrp4 and related proteins (contain S1 domain and KH domain);	K03679:RRP4; exosome complex component RRP4;
BFU36_RS02395	exosome complex exonuclease Rrp41	PF01138.17:RNase_PH;PF03725.11:RNase_PH_C;	[J] COG0689 RNase PH;	K11600:RRP41; exosome complex component RRP41;
BFU36_RS02400	exonuclease	PF01138.17:RNase_PH;PF03725.11:RNase_PH_C;	[J] COG2123 RNase PH-related exoribonuclease;	K12589:RRP42; exosome complex component RRP42;
BFU36_RS02410	hypothetical protein	-	[JA] COG2136 Predicted exosome subunit/U3 small nucleolar ribonucleoprotein (snoRNP) component, contains IMP4 domain;	K14561:IMP4; U3 small nucleolar ribonucleoprotein protein IMP4;
BFU36_RS02415	KEOPS complex Pcc1 subunit	-	-	-
BFU36_RS02420	prefoldin subunit beta	PF01920.16:Prefoldin_2;	[O] COG1382 Prefoldin, chaperonin cofactor;	-
BFU36_RS02425	multidrug MFS transporter	PF02732.11:ERCC4;	[L] COG1948 ERCC4-type nuclease;	K10848:ERCC4; DNA excision repair protein ERCC-4 [EC:3.1.-.-];
BFU36_RS02430	elongation factor EF-2	PF03144.21:GTP_EFTU_D2;PF00679.20:EFG_C;PF14492.2:EFG_II;PF00009.23:GTP_EFTU;PF03764.14:EFG_IV;	[J] COG0480 Translation elongation factors (GTPases);	K03234:EEF2; elongation factor 2;
BFU36_RS02435	2-haloalkanoic acid dehalogenase	PF13419.2:HAD_2;	[R] COG1011 Predicted hydrolase (HAD superfamily);	-
BFU36_RS02445	hypothetical protein	PF04289.8:DUF447;	[S] COG2457 Uncharacterized conserved protein;	-
BFU36_RS02450	3-isopropylmalate dehydrogenase	PF00180.16:Iso_dh;	[CE] COG0473 Isocitrate/isopropylmalate dehydrogenase;	K00052:leuB; 3-isopropylmalate dehydrogenase [EC:1.1.1.85];
BFU36_RS02455	isoleucine--tRNA ligase	PF08264.9:Anticodon_1;PF00133.18:tRNA-synt_1;	[J] COG0060 Isoleucyl-tRNA synthetase;	K01870:IARS; isoleucyl-tRNA synthetase [EC:6.1.1.5];
BFU36_RS02460	hypothetical protein	PF02598.13:Methyltrn_RNA_3;	[S] COG2106 Uncharacterized conserved protein;	-
BFU36_RS02465	50S ribosomal protein L3	PF00297.18:Ribosomal_L3;	[J] COG0087 Ribosomal protein L3;	K02906:RP-L3; large subunit ribosomal protein L3;
BFU36_RS02470	50S ribosomal protein L4	PF00573.18:Ribosomal_L4;	[J] COG0088 Ribosomal protein L4;	K02930:RP-L4e; large subunit ribosomal protein L4e;
BFU36_RS02475	50S ribosomal protein L23	PF00276.16:Ribosomal_L23;	[J] COG0089 Ribosomal protein L23;	K02892:RP-L23; large subunit ribosomal protein L23;
BFU36_RS02480	50S ribosomal protein L2	PF00181.19:Ribosomal_L2;PF03947.14:Ribosomal_L2_C;	[J] COG0090 Ribosomal protein L2;	K02886:RP-L2; large subunit ribosomal protein L2;
BFU36_RS02485	30S ribosomal protein S19	PF00203.17:Ribosomal_S19;	[J] COG0185 Ribosomal protein S19;	K02965:RP-S19; small subunit ribosomal protein S19;
BFU36_RS02490	50S ribosomal protein L22	PF00237.15:Ribosomal_L22;	[J] COG0091 Ribosomal protein L22;	K02890:RP-L22; large subunit ribosomal protein L22;
BFU36_RS02495	30S ribosomal protein S3	PF07650.13:KH_2;PF00189.16:Ribosomal_S3_C;	[J] COG0092 Ribosomal protein S3;	K02982:RP-S3; small subunit ribosomal protein S3;
BFU36_RS02500	50S ribosomal protein L29	PF00831.19:Ribosomal_L29;	[J] COG0255 Ribosomal protein L29;	K02904:RP-L29; large subunit ribosomal protein L29;
BFU36_RS02505	ribonuclease P	PF01868.12:UPF0086;	-	K03538:POP4; ribonuclease P protein subunit POP4 [EC:3.1.26.5];
BFU36_RS02510	30S ribosomal protein S17	PF00366.16:Ribosomal_S17;	[J] COG0186 Ribosomal protein S17;	K02961:RP-S17; small subunit ribosomal protein S17;
BFU36_RS02515	50S ribosomal protein L14	PF00238.15:Ribosomal_L14;	[J] COG0093 Ribosomal protein L14;	K02874:RP-L14; large subunit ribosomal protein L14;
BFU36_RS02520	50S ribosomal protein L24	PF16906.1:Ribosomal_L26;PF00467.25:KOW;	[J] COG0198 Ribosomal protein L24;	K02895:RP-L24; large subunit ribosomal protein L24;
BFU36_RS02525	30S ribosomal protein S4e	PF01479.21:S4;PF08071.8:RS4NT;PF00900.16:Ribosomal_S4e;	[J] COG1471 Ribosomal protein S4E;	K02987:RP-S4e; small subunit ribosomal protein S4e;
BFU36_RS02530	50S ribosomal protein L5	PF00281.15:Ribosomal_L5;PF00673.17:Ribosomal_L5_C;	[J] COG0094 Ribosomal protein L5;	K02931:RP-L5; large subunit ribosomal protein L5;
BFU36_RS02540	30S ribosomal protein S8	PF00410.15:Ribosomal_S8;	[J] COG0096 Ribosomal protein S8;	K02994:RP-S8; small subunit ribosomal protein S8;
BFU36_RS02545	50S ribosomal protein L6	PF00347.19:Ribosomal_L6;	[J] COG0097 Ribosomal protein L6P/L9E;	K02933:RP-L6; large subunit ribosomal protein L6;
BFU36_RS02550	50S ribosomal protein L32e	PF01655.14:Ribosomal_L32e;	[J] COG1717 Ribosomal protein L32E;	K02912:RP-L32e; large subunit ribosomal protein L32e;
BFU36_RS02555	50S ribosomal protein L19e	PF01280.16:Ribosomal_L19e;	[J] COG2147 Ribosomal protein L19E;	K02885:RP-L19e; large subunit ribosomal protein L19e;
BFU36_RS02560	50S ribosomal protein L18	PF00861.18:Ribosomal_L18p;PF14204.2:Ribosomal_L18_c;	[J] COG0256 Ribosomal protein L18;	K02881:RP-L18; large subunit ribosomal protein L18;
BFU36_RS02565	30S ribosomal protein S5	PF00333.16:Ribosomal_S5;PF03719.11:Ribosomal_S5_C;	[J] COG0098 Ribosomal protein S5;	K02988:RP-S5; small subunit ribosomal protein S5;
BFU36_RS02570	50S ribosomal protein L30	PF00327.16:Ribosomal_L30;	[J] COG1841 Ribosomal protein L30/L7E;	K02907:RP-L30; large subunit ribosomal protein L30;
BFU36_RS02575	50S ribosomal protein L15	PF00828.15:Ribosomal_L18e;	[J] COG0200 Ribosomal protein L15;	K02876:RP-L15; large subunit ribosomal protein L15;
BFU36_RS02580	preprotein translocase subunit SecY	PF10559.5:Plug_translocon;PF00344.16:SecY;	[U] COG0201 Preprotein translocase subunit SecY;	K03076:secY; preprotein translocase subunit SecY;
BFU36_RS02585	adenylate kinase	PF13238.2:AAA_18;	[F] COG2019 Archaeal adenylate kinase;	K00939:adk; adenylate kinase [EC:2.7.4.3];
BFU36_RS02590	hypothetical protein	-	-	-
BFU36_RS02595	50S ribosomal protein L34e	PF01199.14:Ribosomal_L34e;	[J] COG2174 Ribosomal protein L34E;	K02915:RP-L34e; large subunit ribosomal protein L34e;
BFU36_RS02600	cytidylate kinase	PF13189.2:Cytidylate_kin2;	[F] COG1102 Cytidylate kinase;	K00945:cmk; cytidylate kinase [EC:2.7.4.14];
BFU36_RS02605	hypothetical protein	-	-	-
BFU36_RS02610	hypothetical protein	-	-	-
BFU36_RS02615	archease	PF01951.12:Archease;	[S] COG1371 Uncharacterized conserved protein;	-
BFU36_RS02620	archemetzincin	PF07998.7:Peptidase_M54;	[R] COG1913 Predicted Zn-dependent proteases;	-
BFU36_RS02650	glutamate synthase	PF04898.10:Glu_syn_central;PF01645.13:Glu_synthase;	[E] COG0069 Glutamate synthase domain 2;	-
BFU36_RS02655	glutamate synthase	PF01493.15:GXGXG;PF13522.2:GATase_6;	[E] COG0067 Glutamate synthase domain 1;	-
BFU36_RS02660	glycosyl transferase family 1	PF00534.16:Glycos_transf_1;	-	-
BFU36_RS02665	glycosyl transferase family 2	PF00535.22:Glycos_transf_2;	[M] COG0463 Glycosyltransferases involved in cell wall biogenesis;	-
BFU36_RS02670	N-ethylammeline chlorohydrolase	PF01979.16:Amidohydro_1;	-	-
BFU36_RS02675	ATP-binding protein	PF01902.13:Diphthami_syn_2;	[R] COG2102 Predicted ATPases of PP-loop superfamily;	-
BFU36_RS02680	molybdenum cofactor guanylyltransferase	PF12804.3:NTP_transf_3;	[H] COG0746 Molybdopterin-guanine dinucleotide biosynthesis protein A;	-
BFU36_RS02685	molybdopterin molybdenumtransferase MoeA	PF03453.13:MoeA_N;PF00994.20:MoCF_biosynth;	[H] COG0303 Molybdopterin biosynthesis enzyme;	-
BFU36_RS02690	molybdopterin-guanine dinucleotide biosynthesis protein B	PF03205.10:MobB;	[H] COG1763 Molybdopterin-guanine dinucleotide biosynthesis protein;	-
BFU36_RS02700	methyltransferase type 11	PF08241.8:Methyltransf_11;	-	-
BFU36_RS02705	hypothetical protein	-	-	-
BFU36_RS02710	hypothetical protein	-	-	-
BFU36_RS02720	DtxR family transcriptional regulator	PF01325.15:Fe_dep_repress;PF02742.11:Fe_dep_repr_C;PF04023.10:FeoA;	[K] COG1321 Mn-dependent transcriptional regulator;	-
BFU36_RS02725	hypothetical protein	-	-	-
BFU36_RS02730	glycerate kinase	PF13660.2:DUF4147;PF05161.9:MOFRL;	[G] COG2379 Putative glycerate kinase;	K11529:gck; glycerate 2-kinase [EC:2.7.1.165];
BFU36_RS02735	NADH dehydrogenase	PF01058.18:Oxidored_q6;	[C] COG0377 NADH:ubiquinone oxidoreductase 20 kD subunit and related Fe-S oxidoreductases;	K00331:nuoB; NADH-quinone oxidoreductase subunit B [EC:1.6.5.3];
BFU36_RS02740	threonylcarbamoyl-AMP synthase	PF03481.9:SUA5;PF01300.14:Sua5_yciO_yrdC;	[J] COG0009 Putative translation factor (SUA5);	-
BFU36_RS02745	biotin--[acetyl-CoA-carboxylase] ligase	PF03099.15:BPL_LplA_LipB;	[H] COG0340 Biotin-(acetyl-CoA carboxylase) ligase;	K03524:birA; BirA family transcriptional regulator, biotin operon repressor / biotin-[acetyl-CoA-carboxylase] ligase [EC:6.3.4.15];
BFU36_RS02755	hypothetical protein	PF03483.13:B3_4;	[S] COG3382 Uncharacterized conserved protein;	-
BFU36_RS02760	homoserine dehydrogenase	PF03447.12:NAD_binding_3;PF00742.15:Homoserine_dh;	[E] COG0460 Homoserine dehydrogenase;	K00003:E1.1.1.3; homoserine dehydrogenase [EC:1.1.1.3];
BFU36_RS02765	protoheme IX farnesyltransferase	PF01040.14:UbiA;	[O] COG0109 Polyprenyltransferase (cytochrome oxidase assembly factor);	K02301:cyoE; protoheme IX farnesyltransferase [EC:2.5.1.-];
BFU36_RS02770	hypothetical protein	-	-	-
BFU36_RS02775	crotonase	PF00378.16:ECH_1;	-	K15019:3-hydroxypropionyl-coenzyme A dehydratase [EC:4.2.1.116];
BFU36_RS02780	AmmeMemoRadiSam system radical SAM enzyme	PF04055.17:Radical_SAM;	[O] COG1180 Pyruvate-formate lyase-activating enzyme;	-
BFU36_RS02790	adenosine monophosphate-protein transferase	PF04008.10:Adenosine_kin;	[S] COG1839 Uncharacterized conserved protein;	-
BFU36_RS02795	hypothetical protein	-	-	-
BFU36_RS02800	hypothetical protein	-	[S] COG1814 Uncharacterized membrane protein;	-
BFU36_RS02805	cupin	PF07883.7:Cupin_2;	[Q] COG3435 Gentisate 1,2-dioxygenase;	-
BFU36_RS02810	3-hydroxyacyl-CoA dehydrogenase	PF00725.18:3HCDH;PF02737.14:3HCDH_N;	[I] COG1250 3-hydroxyacyl-CoA dehydrogenase;	K15039:3-hydroxypropionate dehydrogenase (NADP+) [EC:1.1.1.298];
BFU36_RS02815	haloacid dehalogenase	-	[J] COG2178 Predicted RNA-binding protein of the translin family;	-
BFU36_RS02820	lysine biosynthesis enzyme LysX	PF08443.7:RimK;	-	K19412:argX; glutamate--LysW ligase ArgX [EC:6.3.2.-];
BFU36_RS02825	carbamoyl phosphate synthase large subunit	PF02787.15:CPSase_L_D3;PF02786.13:CPSase_L_D2;	[EF] COG0458 Carbamoylphosphate synthase large subunit (split gene in MJ);	K01955:carB; carbamoyl-phosphate synthase large subunit [EC:6.3.5.5];
BFU36_RS02830	carbamoyl phosphate synthase small subunit	PF00988.18:CPSase_sm_chain;PF00117.24:GATase;	[EF] COG0505 Carbamoylphosphate synthase small subunit;	K01956:carA; carbamoyl-phosphate synthase small subunit [EC:6.3.5.5];
BFU36_RS02835	argininosuccinate lyase	PF00206.16:Lyase_1;	[E] COG0165 Argininosuccinate lyase;	K01755:argH; argininosuccinate lyase [EC:4.3.2.1];
BFU36_RS02840	argininosuccinate synthase	PF00764.15:Arginosuc_synth;	[E] COG0137 Argininosuccinate synthase;	K01940:argG; argininosuccinate synthase [EC:6.3.4.5];
BFU36_RS02845	CopG family transcriptional regulator	PF01402.17:RHH_1;	-	-
BFU36_RS02850	hypothetical protein	-	-	-
BFU36_RS02855	phosphoribosylformylglycinamidine cyclo-ligase	PF00586.20:AIRS;PF02769.18:AIRS_C;	[F] COG0150 Phosphoribosylaminoimidazole (AIR) synthetase;	K01933:purM; phosphoribosylformylglycinamidine cyclo-ligase [EC:6.3.3.1];
BFU36_RS02860	phosphoribosylamine--glycine ligase	PF02843.12:GARS_C;PF01071.15:GARS_A;PF02844.11:GARS_N;	[F] COG0151 Phosphoribosylamine-glycine ligase;	K01945:purD; phosphoribosylamine--glycine ligase [EC:6.3.4.13];
BFU36_RS02865	amidophosphoribosyltransferase	PF00156.23:Pribosyltran;	-	K00764:purF; amidophosphoribosyltransferase [EC:2.4.2.14];
BFU36_RS02870	amidophosphoribosyltransferase	PF13537.2:GATase_7;PF00156.23:Pribosyltran;	[F] COG0034 Glutamine phosphoribosylpyrophosphate amidotransferase;	K00764:purF; amidophosphoribosyltransferase [EC:2.4.2.14];
BFU36_RS02875	phosphoribosylformylglycinamidine synthase II	PF00586.20:AIRS;PF02769.18:AIRS_C;	[F] COG0046 Phosphoribosylformylglycinamidine (FGAM) synthase, synthetase domain;	K01952:purL; phosphoribosylformylglycinamidine synthase [EC:6.3.5.3];
BFU36_RS02880	phosphoribosylformylglycinamidine synthase I	PF13507.2:GATase_5;	[F] COG0047 Phosphoribosylformylglycinamidine (FGAM) synthase, glutamine amidotransferase domain;	K01952:purL; phosphoribosylformylglycinamidine synthase [EC:6.3.5.3];
BFU36_RS02885	phosphoribosylformylglycinamidine synthase PurS protein	PF02700.10:PurS;	[F] COG1828 Phosphoribosylformylglycinamidine (FGAM) synthase, PurS component;	-
BFU36_RS02890	phosphoribosylaminoimidazolesuccinocarboxamide synthase	PF01259.14:SAICAR_synt;	[F] COG0152 Phosphoribosylaminoimidazolesuccinocarboxamide (SAICAR) synthase;	K01923:purC; phosphoribosylaminoimidazole-succinocarboxamide synthase [EC:6.3.2.6];
BFU36_RS02895	methionine--tRNA ligase subunit beta	PF01588.16:tRNA_bind;	[R] COG0073 EMAP domain;	-
BFU36_RS02900	GTP-binding protein	PF01926.19:MMR_HSR1;	[R] COG1084 Predicted GTPase;	K06943:NOG1; nucleolar GTP-binding protein;
BFU36_RS02905	radical SAM protein	PF04055.17:Radical_SAM;PF13394.2:Fer4_14;	[O] COG0602 Organic radical activating enzymes;	-
BFU36_RS02910	hypothetical protein	PF02676.10:TYW3;	[S] COG1590 Uncharacterized conserved protein;	-
BFU36_RS02920	transcriptional regulator	PF01022.16:HTH_5;	-	-
BFU36_RS02925	hypothetical protein	-	-	-
BFU36_RS02930	phosphate uptake regulator PhoU	PF04014.14:MazE_antitoxin;PF01895.15:PhoU;	-	-
BFU36_RS02935	hypothetical protein	-	-	-
BFU36_RS02940	orotidine 5'-phosphate decarboxylase	PF00215.20:OMPdecase;	[F] COG0284 Orotidine-5'-phosphate decarboxylase;	K01591:pyrF; orotidine-5'-phosphate decarboxylase [EC:4.1.1.23];
BFU36_RS02945	orotate phosphoribosyltransferase	PF00156.23:Pribosyltran;	[F] COG0461 Orotate phosphoribosyltransferase;	K00762:pyrE; orotate phosphoribosyltransferase [EC:2.4.2.10];
BFU36_RS02950	aspartate carbamoyltransferase	PF00185.20:OTCace;PF02729.17:OTCace_N;	[F] COG0540 Aspartate carbamoyltransferase, catalytic chain;	K00609:pyrB; aspartate carbamoyltransferase catalytic subunit [EC:2.1.3.2];
BFU36_RS02955	aspartate carbamoyltransferase regulatory subunit	PF02748.11:PyrI_C;PF01948.14:PyrI;	[F] COG1781 Aspartate carbamoyltransferase, regulatory subunit;	K00610:pyrI; aspartate carbamoyltransferase regulatory subunit;
BFU36_RS02960	2-polyprenylphenol hydroxylase	-	[HC] COG0543 2-polyprenylphenol hydroxylase and related flavodoxin oxidoreductases;	-
BFU36_RS02965	dihydroorotase	PF01979.16:Amidohydro_1;	[F] COG0044 Dihydroorotase and related cyclic amidohydrolases;	K01465:URA4; dihydroorotase [EC:3.5.2.3];
BFU36_RS02970	dihydroorotate dehydrogenase	PF01180.17:DHO_dh;	[F] COG0167 Dihydroorotate dehydrogenase;	K00226:pyrD; dihydroorotate dehydrogenase (fumarate) [EC:1.3.98.1];
BFU36_RS02975	hypothetical protein	-	-	-
BFU36_RS02980	hypothetical protein	-	-	-
BFU36_RS02985	antibiotic resistance protein MarC	PF01914.13:MarC;	[U] COG2095 Multiple antibiotic transporter;	-
BFU36_RS02990	AsnC family transcriptional regulator	PF01037.17:AsnC_trans_reg;PF13412.2:HTH_24;	-	-
BFU36_RS02995	DNA-directed RNA polymerase subunit M	PF02150.12:RNA_POL_M_15KD;	-	K03057:rpoM; DNA-directed RNA polymerase subunit M;
BFU36_RS03000	hypothetical protein	-	-	-
BFU36_RS03005	radical SAM protein	PF04055.17:Radical_SAM;	-	-
BFU36_RS03010	serine--tRNA ligase	PF00587.21:tRNA-synt_2b;PF02403.18:Seryl_tRNA_N;	[J] COG0172 Seryl-tRNA synthetase;	K01875:SARS; seryl-tRNA synthetase [EC:6.1.1.11];
BFU36_RS03015	phenylacetic acid degradation protein	PF01883.15:DUF59;	[R] COG2151 Predicted metal-sulfur cluster biosynthetic enzyme;	-
BFU36_RS03020	phosphoribosyl-AMP cyclohydrolase	PF01502.14:PRA-CH;	[E] COG0139 Phosphoribosyl-AMP cyclohydrolase;	K01496:hisI; phosphoribosyl-AMP cyclohydrolase [EC:3.5.4.19];
BFU36_RS03025	imidazole glycerol phosphate synthase%2C glutamine amidotransferase subunit	PF00117.24:GATase;	[E] COG0118 Glutamine amidotransferase;	K02501:hisH; glutamine amidotransferase [EC:2.4.2.-];
BFU36_RS03030	phosphoribosyl-ATP diphosphatase	PF01503.13:PRA-PH;	[E] COG0140 Phosphoribosyl-ATP pyrophosphohydrolase;	K01523:hisE; phosphoribosyl-ATP pyrophosphohydrolase [EC:3.6.1.31];
BFU36_RS03035	histidinol dehydrogenase	PF00815.16:Histidinol_dh;	[E] COG0141 Histidinol dehydrogenase;	K00013:hisD; histidinol dehydrogenase [EC:1.1.1.23];
BFU36_RS03040	imidazole glycerol phosphate synthase subunit HisF	PF00977.17:His_biosynth;	[E] COG0107 Imidazoleglycerol-phosphate synthase;	K02500:hisF; cyclase [EC:4.1.3.-];
BFU36_RS03045	imidazoleglycerol-phosphate dehydratase	PF00475.14:IGPD;	[E] COG0131 Imidazoleglycerol-phosphate dehydratase;	K01693:hisB; imidazoleglycerol-phosphate dehydratase [EC:4.2.1.19];
BFU36_RS03050	1-(5-phosphoribosyl)-5-((5-phosphoribosylamino)methylideneamino)imidazole-4-carboxamide isomerase	PF00977.17:His_biosynth;	[E] COG0106 Phosphoribosylformimino-5-aminoimidazole carboxamide ribonucleotide (ProFAR) isomerase;	K01814:hisA; phosphoribosylformimino-5-aminoimidazole carboxamide ribotide isomerase [EC:5.3.1.16];
BFU36_RS03055	ATP phosphoribosyltransferase	PF01634.14:HisG;PF08029.7:HisG_C;	[E] COG0040 ATP phosphoribosyltransferase;	K00765:hisG; ATP phosphoribosyltransferase [EC:2.4.2.17];
BFU36_RS03060	histidinol-phosphate transaminase	PF00155.17:Aminotran_1_2;	-	K00817:hisC; histidinol-phosphate aminotransferase [EC:2.6.1.9];
BFU36_RS03065	hypothetical protein	-	-	-
BFU36_RS03070	leucine--tRNA ligase	PF08264.9:Anticodon_1;PF00133.18:tRNA-synt_1;	-	K01869:LARS; leucyl-tRNA synthetase [EC:6.1.1.4];
BFU36_RS03075	ATP:cob(I)alamin adenosyltransferase	PF01923.14:Cob_adeno_trans;	-	-
BFU36_RS03080	TIGR00269 family protein	PF01171.16:ATP_bind_3;	[D] COG0037 Predicted ATPase of the PP-loop superfamily implicated in cell cycle control;	-
BFU36_RS03085	hypothetical protein	PF02680.10:DUF211;	[S] COG1888 Uncharacterized protein conserved in archaea;	-
BFU36_RS03090	S-adenosylmethionine decarboxylase proenzyme	PF02675.11:AdoMet_dc;	-	K01611:speD; S-adenosylmethionine decarboxylase [EC:4.1.1.50];
BFU36_RS03095	hypothetical protein	-	[C] COG0644 Dehydrogenases (flavoproteins);	-
BFU36_RS03100	hypothetical protein	-	-	-
BFU36_RS03105	MFS transporter	PF01040.14:UbiA;	-	K17105:E2.5.1.42; geranylgeranylglycerol-phosphate geranylgeranyltransferase [EC:2.5.1.42];
BFU36_RS03110	hypothetical protein	-	-	-
BFU36_RS03115	GTP-binding protein	PF03193.12:DUF258;	[R] COG1161 Predicted GTPases;	-
BFU36_RS03120	magnesium-dependent phosphatase-1	PF12689.3:Acid_PPase;	[R] COG4996 Predicted phosphatase;	-
BFU36_RS03125	acetolactate synthase%2C large subunit%2C biosynthetic type	PF02776.14:TPP_enzyme_N;PF00205.18:TPP_enzyme_M;PF02775.17:TPP_enzyme_C;	-	K01652:E2.2.1.6L; acetolactate synthase I/II/III large subunit [EC:2.2.1.6];
BFU36_RS03130	hypothetical protein	-	-	-
BFU36_RS03135	ketol-acid reductoisomerase	PF01450.15:IlvC;PF07991.8:IlvN;	[EH] COG0059 Ketol-acid reductoisomerase;	K00053:ilvC; ketol-acid reductoisomerase [EC:1.1.1.86];
BFU36_RS03140	endonuclease	PF01870.14:Hjc;	[L] COG1591 Holliday junction resolvase - archaeal type;	-
BFU36_RS03145	ATPase	PF00437.16:T2SSE;	[R] COG1855 ATPase (PilT family);	-
BFU36_RS03150	glutamine amidotransferase subunit PdxT	PF01174.15:SNO;	[H] COG0311 Predicted glutamine amidotransferase involved in pyridoxine biosynthesis;	K08681:pdxT; 5'-phosphate synthase pdxT subunit [EC:4.3.3.6];
BFU36_RS03155	pyridoxal biosynthesis lyase PdxS	PF01680.13:SOR_SNZ;	[H] COG0214 Pyridoxine biosynthesis enzyme;	K06215:pdxS; pyridoxal 5'-phosphate synthase pdxS subunit [EC:4.3.3.6];
BFU36_RS03165	30S ribosomal protein S26e	PF01283.15:Ribosomal_S26e;	[J] COG4830 Ribosomal protein S26;	K02976:RP-S26e; small subunit ribosomal protein S26e;
BFU36_RS03170	proline--tRNA ligase	PF09180.7:ProRS-C_1;PF00587.21:tRNA-synt_2b;PF03129.16:HGTP_anticodon;	[J] COG0442 Prolyl-tRNA synthetase;	K01881:PARS; prolyl-tRNA synthetase [EC:6.1.1.15];
BFU36_RS03175	V-type ATP synthase subunit K	PF00137.17:ATP-synt_C;	[C] COG0636 F0F1-type ATP synthase, subunit c/Archaeal/vacuolar-type H+-ATPase, subunit K;	K02124:ATPVK; V/A-type H+/Na+-transporting ATPase subunit K;
BFU36_RS03180	ATPase	PF08112.7:ATP-synt_E_2;	-	-
BFU36_RS03185	V-type ATP synthase subunit D	PF01813.13:ATP-synt_D;	[C] COG1394 Archaeal/vacuolar-type H+-ATPase subunit D;	K02120:ATPVD; V/A-type H+/Na+-transporting ATPase subunit D;
BFU36_RS03190	V-type ATP synthase subunit B	PF00306.23:ATP-synt_ab_C;PF02874.19:ATP-synt_ab_N;PF00006.21:ATP-synt_ab;	[C] COG1156 Archaeal/vacuolar-type H+-ATPase subunit B;	K02118:ATPVB; V/A-type H+/Na+-transporting ATPase subunit B;
BFU36_RS03195	ATP synthase subunit A	PF00306.23:ATP-synt_ab_C;PF00006.21:ATP-synt_ab;PF02874.19:ATP-synt_ab_N;PF16886.1:ATP-synt_ab_Xtn;	[C] COG1155 Archaeal/vacuolar-type H+-ATPase subunit A;	K02117:ATPVA; V/A-type H+/Na+-transporting ATPase subunit A [EC:3.6.3.14 3.6.3.15];
BFU36_RS03200	hypothetical protein	-	-	K02121:ATPVE; V/A-type H+/Na+-transporting ATPase subunit E;
BFU36_RS03205	V-type ATP synthase subunit F	PF01990.13:ATP-synt_F;	[C] COG1436 Archaeal/vacuolar-type H+-ATPase subunit F;	K02122:ATPVF; V/A-type H+/Na+-transporting ATPase subunit F;
BFU36_RS03210	V-type ATP synthase subunit I	PF01496.15:V_ATPase_I;	[C] COG1269 Archaeal/vacuolar-type H+-ATPase subunit I;	K02123:ATPVI; V/A-type H+/Na+-transporting ATPase subunit I;
BFU36_RS03215	methionine--tRNA ligase	PF09334.7:tRNA-synt_1g;	[J] COG0143 Methionyl-tRNA synthetase;	K01874:MARS; methionyl-tRNA synthetase [EC:6.1.1.10];
BFU36_RS03220	DNA primase	PF04104.10:DNA_primase_lrg;	[L] COG2219 Eukaryotic-type DNA primase, large subunit;	K18882:priL; DNA primase large subunit [EC:2.7.7.-];
BFU36_RS03225	CDP-alcohol phosphatidyltransferase	PF01066.17:CDP-OH_P_transf;	[I] COG0558 Phosphatidylglycerophosphate synthase;	-
BFU36_RS03230	hypothetical protein	-	-	-
BFU36_RS03235	hypothetical protein	PF13847.2:Methyltransf_31;	-	-
BFU36_RS03240	hypothetical protein	PF10051.5:DUF2286;	[S] COG5399 Uncharacterized protein conserved in archaea;	-
BFU36_RS03245	DNA polymerase I	PF00136.17:DNA_pol_B;PF03104.15:DNA_pol_B_exo1;	-	K02319:DPA; DNA polymerase I [EC:2.7.7.7];
BFU36_RS03280	transcriptional regulator	PF01638.13:HxlR;	-	-
BFU36_RS03290	peptidase U62	PF01523.12:PmbA_TldD;	[R] COG0312 Predicted Zn-dependent proteases and their inactivated homologs;	-
BFU36_RS03295	methyltransferase type 11	PF08241.8:Methyltransf_11;	[QR] COG0500 SAM-dependent methyltransferases;	-
BFU36_RS03300	tRNA uridine(34) 5-carboxymethylaminomethyl modification radical SAM/GNAT enzyme Elp3	PF16199.1:Radical_SAM_C;PF04055.17:Radical_SAM;PF00583.20:Acetyltransf_1;	[KB] COG1243 Histone acetyltransferase;	-
BFU36_RS03305	HAD family hydrolase	PF13419.2:HAD_2;	[R] COG0637 Predicted phosphatase/phosphohexomutase;	-
BFU36_RS03310	twin arginine-targeting protein translocase	PF02416.12:MttA_Hcf106;	[U] COG1826 Sec-independent protein secretion pathway components;	K03116:tatA; sec-independent protein translocase protein TatA;
BFU36_RS03320	twin arginine-targeting protein translocase TatC	PF00902.14:TatC;	[U] COG0805 Sec-independent protein secretion pathway component TatC;	K03118:tatC; sec-independent protein translocase protein TatC;
BFU36_RS03325	ABC transporter substrate-binding protein	PF01497.14:Peripla_BP_2;	-	K02016:ABC.FEV.S; iron complex transport system substrate-binding protein;
BFU36_RS03330	iron ABC transporter	PF01032.14:FecCD;	[P] COG0609 ABC-type Fe3+-siderophore transport system, permease component;	K02015:ABC.FEV.P; iron complex transport system permease protein;
BFU36_RS03335	iron ABC transporter ATP-binding protein	PF00005.23:ABC_tran;	[PH] COG1120 ABC-type cobalamin/Fe3+-siderophores transport systems, ATPase components;	K02013:ABC.FEV.A; iron complex transport system ATP-binding protein [EC:3.6.3.34];
BFU36_RS03340	hypothetical protein	-	-	-
BFU36_RS03345	leucine--tRNA ligase	PF08264.9:Anticodon_1;PF00133.18:tRNA-synt_1;	[J] COG0495 Leucyl-tRNA synthetase;	K01869:LARS; leucyl-tRNA synthetase [EC:6.1.1.4];
BFU36_RS03350	nucleoside hydrolase	PF01156.15:IU_nuc_hydro;	[F] COG1957 Inosine-uridine nucleoside N-ribohydrolase;	K01239:iunH; purine nucleosidase [EC:3.2.2.1];
BFU36_RS03355	AbrB family transcriptional regulator	PF04014.14:MazE_antitoxin;	-	-
BFU36_RS03370	hypothetical protein	-	-	-
BFU36_RS03380	hypothetical protein	-	-	-
BFU36_RS03385	hypothetical protein	-	[E] COG0685 5,10-methylenetetrahydrofolate reductase;	-
BFU36_RS03400	hypothetical protein	-	-	-
BFU36_RS03415	threonine synthase	PF00291.21:PALP;	[E] COG0498 Threonine synthase;	K01733:thrC; threonine synthase [EC:4.2.3.1];
BFU36_RS03420	hypothetical protein	PF01656.19:CbiA;	-	-
BFU36_RS03425	carboxylesterase	PF07859.9:Abhydrolase_3;	-	-
BFU36_RS03430	hypothetical protein	-	-	-
BFU36_RS03435	radical SAM protein	PF04055.17:Radical_SAM;	[C] COG1032 Fe-S oxidoreductase;	-
BFU36_RS03440	hypothetical protein	PF05626.7:DUF790;	[S] COG3372 Uncharacterized conserved protein;	-
BFU36_RS03445	helicase	PF16203.1:ERCC3_RAD25_C;PF04851.11:ResIII;	[KL] COG1061 DNA or RNA helicases of superfamily II;	-
BFU36_RS03450	succinate-semialdehyde dehydrogenase	PF00107.22:ADH_zinc_N;PF08240.8:ADH_N;	[C] COG1062 Zn-dependent alcohol dehydrogenases, class III;	K14465:succinate semialdehyde reductase (NADPH) [EC:1.1.1.-];
BFU36_RS03460	translation elongation factor	-	[J] COG3276 Selenocysteine-specific translation elongation factor;	-
BFU36_RS03465	hypothetical protein	-	-	-
BFU36_RS03470	ATPase	PF01935.13:DUF87;	-	-
BFU36_RS03475	nuclease	PF09376.6:NurA;	-	-
BFU36_RS03480	transcriptional regulator	PF10120.5:ThiP_synth;	[R] COG2522 Predicted transcriptional regulator;	-
BFU36_RS03485	hypothetical protein	PF03176.11:MMPL;	[R] COG2409 Predicted drug exporters of the RND superfamily;	-
BFU36_RS03490	hypothetical protein	-	-	-
BFU36_RS03495	peptidase M50	PF02163.18:Peptidase_M50;	[R] COG1994 Zn-dependent proteases;	-
BFU36_RS03505	adenylate kinase	PF13238.2:AAA_18;	[F] COG1936 Predicted nucleotide kinase (related to CMP and AMP kinases);	K18532:AK6; adenylate kinase [EC:2.7.4.3];
BFU36_RS03510	ATPase	PF10609.5:ParA;	[D] COG0489 ATPases involved in chromosome partitioning;	-
BFU36_RS03515	hypothetical protein	-	-	-
BFU36_RS03520	TrmB family transcriptional regulator	PF01978.15:TrmB;	-	-
BFU36_RS03525	5-formyltetrahydrofolate cyclo-ligase	PF01812.16:5-FTHF_cyc-lig;	[H] COG0212 5-formyltetrahydrofolate cyclo-ligase;	K01934:MTHFS; 5-formyltetrahydrofolate cyclo-ligase [EC:6.3.3.2];
BFU36_RS03530	lysine transporter LysE	PF01810.14:LysE;	[E] COG1280 Putative threonine efflux protein;	-
BFU36_RS03535	CRISPR-associated protein	PF01710.12:HTH_Tnp_IS630;	-	-
BFU36_RS03540	tryptophan--tRNA ligase	PF00579.21:tRNA-synt_1b;	[J] COG0180 Tryptophanyl-tRNA synthetase;	K01867:WARS; tryptophanyl-tRNA synthetase [EC:6.1.1.2];
BFU36_RS03545	hypothetical protein	-	[N] COG5491 Conserved protein implicated in secretion;	-
BFU36_RS03555	alanyl-tRNA editing protein AlaX	PF07973.10:tRNA_SAD;PF01411.15:tRNA-synt_2c;	[R] COG2872 Predicted metal-dependent hydrolases related to alanyl-tRNA synthetase HxxxH domain;	-
BFU36_RS03560	sugar translocase	PF04138.10:GtrA;	[S] COG2246 Predicted membrane protein;	-
BFU36_RS03565	aspartate aminotransferase	PF00155.17:Aminotran_1_2;	[E] COG0079 Histidinol-phosphate/aromatic aminotransferase and cobyric acid decarboxylase;	K00817:hisC; histidinol-phosphate aminotransferase [EC:2.6.1.9];
BFU36_RS03570	bacterio-opsin activator	PF04967.8:HTH_10;	[R] COG3413 Predicted DNA binding protein;	-
BFU36_RS03585	transcription initiation factor IIB	PF00382.15:TFIIB;PF08271.8:TF_Zn_Ribbon;	-	K03124:TFIIB; transcription initiation factor TFIIB;
BFU36_RS03590	translation initiation factor Sui1	PF01253.18:SUI1;	[J] COG0023 Translation initiation factor 1 (eIF-1/SUI1) and related proteins;	K03113:EIF1; translation initiation factor 1;
BFU36_RS03600	agmatinase	PF00491.17:Arginase;	[E] COG0010 Arginase/agmatinase/formimionoglutamate hydrolase, arginase family;	K01480:speB; agmatinase [EC:3.5.3.11];
BFU36_RS03605	glycine--tRNA ligase	PF00587.21:tRNA-synt_2b;PF03129.16:HGTP_anticodon;	[J] COG0423 Glycyl-tRNA synthetase (class II);	K01880:GARS; glycyl-tRNA synthetase [EC:6.1.1.14];
BFU36_RS03610	hypothetical protein	-	-	-
BFU36_RS03615	hypothetical protein	-	-	-
BFU36_RS03620	phosphate transport regulator	-	-	-
BFU36_RS03625	tRNA-intron lyase	PF02778.10:tRNA_int_endo_N;PF01974.13:tRNA_int_endo;	-	-
BFU36_RS03630	hypothetical protein	-	-	-
BFU36_RS03635	aromatic acid decarboxylase	PF02441.15:Flavoprotein;	[H] COG0163 3-polyprenyl-4-hydroxybenzoate decarboxylase;	K03186:ubiX; flavin prenyltransferase [EC:2.5.1.129];
BFU36_RS03640	ribose 1%2C5-bisphosphate isomerase	PF01946.13:Thi4;	[H] COG1635 Flavoprotein involved in thiazole biosynthesis;	K03146:THI4; thiamine thiazole synthase;
BFU36_RS03645	30S ribosomal protein S24e	PF01282.15:Ribosomal_S24e;	[J] COG2004 Ribosomal protein S24E;	K02974:RP-S24e; small subunit ribosomal protein S24e;
BFU36_RS03655	tRNA threonylcarbamoyladenosine biosynthesis protein	PF00814.21:Peptidase_M22;	[O] COG0533 Metal-dependent proteases with possible chaperone activity;	-
BFU36_RS03660	Kae1-associated kinase Bud32	PF00069.21:Pkinase;	[T] COG3642 Mn2+-dependent serine/threonine protein kinase;	-
BFU36_RS03665	non-canonical purine NTP pyrophosphatase%2C RdgB/HAM1 family	PF01725.12:Ham1p_like;	[F] COG0127 Xanthosine triphosphate pyrophosphatase;	K02428:rdgB; XTP/dITP diphosphohydrolase [EC:3.6.1.66];
BFU36_RS03670	aldo/keto reductase	PF00248.17:Aldo_ket_red;	[C] COG0667 Predicted oxidoreductases (related to aryl-alcohol dehydrogenases);	-
BFU36_RS03675	hypothetical protein	-	-	-
BFU36_RS03680	hypothetical protein	PF01992.12:vATP-synt_AC39;	-	-
BFU36_RS03685	hypothetical protein	-	-	-
BFU36_RS03690	protein methyltransferase	PF08704.6:GCD14;PF14801.2:GCD14_N;	[J] COG2519 tRNA(1-methyladenosine) methyltransferase and related methyltransferases;	-
BFU36_RS03695	CopG family transcriptional regulator	PF01402.17:RHH_1;	[K] COG3609 Predicted transcriptional regulators containing the CopG/Arc/MetJ DNA-binding domain;	-
BFU36_RS03700	TrmB family transcriptional regulator	PF01978.15:TrmB;	[K] COG1378 Predicted transcriptional regulators;	-
BFU36_RS03705	30S ribosomal protein S25e	PF03297.11:Ribosomal_S25;	[J] COG4901 Ribosomal protein S25;	K02975:RP-S25e; small subunit ribosomal protein S25e;
BFU36_RS03710	nitrilase	PF00795.18:CN_hydrolase;	-	-
BFU36_RS03715	reverse gyrase	PF01131.16:Topoisom_bac;PF01751.18:Toprim;PF00270.25:DEAD;	[L] COG1110 Reverse gyrase;	-
BFU36_RS03720	AAA family ATPase	PF02933.13:CDC48_2;PF02359.14:CDC48_N;PF00004.25:AAA;	-	K13525:VCP; transitional endoplasmic reticulum ATPase;
BFU36_RS03725	phosphoglycerate mutase	PF01676.14:Metalloenzyme;PF10143.5:PhosphMutase;	[G] COG3635 Predicted phosphoglycerate mutase, AP superfamily;	K15635:apgM; 2,3-bisphosphoglycerate-independent phosphoglycerate mutase [EC:5.4.2.12];
BFU36_RS03730	hypothetical protein	PF04019.8:DUF359;	[S] COG1909 Uncharacterized protein conserved in archaea;	-
BFU36_RS03735	DNA-binding protein	PF06093.9:Spt4;	[K] COG2093 DNA-directed RNA polymerase, subunit E'';	K03050:rpoE2; DNA-directed RNA polymerase subunit E" [EC:2.7.7.6];
BFU36_RS03740	DNA-directed RNA polymerase	PF03876.13:SHS2_Rpb7-N;PF00575.19:S1;	[K] COG1095 DNA-directed RNA polymerase, subunit E';	K03049:rpoE1; DNA-directed RNA polymerase subunit E' [EC:2.7.7.6];
BFU36_RS03745	twitching motility protein PilT	PF01850.17:PIN;	[R] COG1412 Uncharacterized proteins of PilT N-term./Vapc superfamily;	-
BFU36_RS03750	translation initiation factor IF-2 subunit gamma	PF00009.23:GTP_EFTU;PF09173.7:eIF2_C;	[J] COG5257 Translation initiation factor 2, gamma subunit (eIF-2gamma; GTPase);	K03242:EIF2S3; translation initiation factor 2 subunit 3;
BFU36_RS03755	30S ribosomal protein S6e	PF01092.15:Ribosomal_S6e;	[J] COG2125 Ribosomal protein S6E (S10);	K02991:RP-S6e; small subunit ribosomal protein S6e;
BFU36_RS03760	sirohydrochlorin cobaltochelatase	PF01903.13:CbiX;	[S] COG2138 Uncharacterized conserved protein;	K03795:cbiX; sirohydrochlorin cobaltochelatase [EC:4.99.1.3];
BFU36_RS03765	30S ribosomal protein S15	PF08069.8:Ribosomal_S13_N;PF00312.18:Ribosomal_S15;	[J] COG0184 Ribosomal protein S15P/S13E;	K02956:RP-S15; small subunit ribosomal protein S15;
BFU36_RS03770	methionine synthase	PF01717.14:Meth_synt_2;	-	K00549:metE; 5-methyltetrahydropteroyltriglutamate--homocysteine methyltransferase [EC:2.1.1.14];
BFU36_RS03775	5-methyltetrahydropteroyltriglutamate--homocysteine methyltransferase	PF08267.8:Meth_synt_1;	[E] COG0620 Methionine synthase II (cobalamin-independent);	K00549:metE; 5-methyltetrahydropteroyltriglutamate--homocysteine methyltransferase [EC:2.1.1.14];
BFU36_RS03780	proliferating cell nuclear antigen (pcna)	PF02747.11:PCNA_C;PF00705.14:PCNA_N;	-	K04802:PCNA; proliferating cell nuclear antigen;
BFU36_RS03785	cobyrinic acid a%2Cc-diamide synthase	PF01656.19:CbiA;PF07685.10:GATase_3;	[H] COG1797 Cobyrinic acid a,c-diamide synthase;	K02224:cobB-cbiA; cobyrinic acid a,c-diamide synthase [EC:6.3.5.9 6.3.5.11];
BFU36_RS03790	hypothetical protein	PF09973.5:DUF2208;	[S] COG4920 Predicted membrane protein;	-
BFU36_RS03795	3%2C4-dihydroxy-2-butanone 4-phosphate synthase	PF00926.15:DHBP_synthase;	[H] COG0108 3,4-dihydroxy-2-butanone 4-phosphate synthase;	K02858:ribB; 3,4-dihydroxy 2-butanone 4-phosphate synthase [EC:4.1.99.12];
BFU36_RS03800	riboflavin synthase	PF00885.15:DMRL_synthase;	[H] COG1731 Archaeal riboflavin synthase;	K00793:ribE; riboflavin synthase [EC:2.5.1.9];
BFU36_RS03805	6%2C7-dimethyl-8-ribityllumazine synthase	PF00885.15:DMRL_synthase;	[H] COG0054 Riboflavin synthase beta-chain;	K00794:ribH; 6,7-dimethyl-8-ribityllumazine synthase [EC:2.5.1.78];
BFU36_RS03810	GTP cyclohydrolase	PF05165.8:GCH_III;	[S] COG2429 Uncharacterized conserved protein;	K08096:gch3; GTP cyclohydrolase IIa [EC:3.5.4.29];
BFU36_RS03815	N-ethylammeline chlorohydrolase	PF01979.16:Amidohydro_1;	[FR] COG0402 Cytosine deaminase and related metal-dependent hydrolases;	-
BFU36_RS03820	DNA polymerase sliding clamp	PF00705.14:PCNA_N;	[L] COG0592 DNA polymerase sliding clamp subunit (PCNA homolog);	K04802:PCNA; proliferating cell nuclear antigen;
BFU36_RS03830	AAA family ATPase	PF12846.3:AAA_10;	-	-
BFU36_RS03835	helicase	PF00271.27:Helicase_C;PF00270.25:DEAD;PF08494.7:DEAD_assoc;	-	-
BFU36_RS03840	50S ribosomal protein L14e	-	[J] COG2163 Ribosomal protein L14E/L6E/L27E;	K02875:RP-L14e; large subunit ribosomal protein L14e;
BFU36_RS03845	hypothetical protein	PF08068.8:DKCLD;	-	-
BFU36_RS03850	tRNA pseudouridine(55) synthase TruB	PF16198.1:TruB_C_2;PF01472.16:PUA;	[J] COG0130 Pseudouridine synthase;	K11131:DKC1; H/ACA ribonucleoprotein complex subunit 4 [EC:5.4.99.-];
BFU36_RS03855	methyltransferase	PF05175.10:MTS;	[J] COG2813 16S RNA G1207 methylase RsmC;	-
BFU36_RS03865	tRNA(Met) cytidine acetyltransferase	PF05127.10:Helicase_RecD;PF08351.7:DUF1726;PF13718.2:GNAT_acetyltr_2;	[R] COG1444 Predicted P-loop ATPase fused to an acetyltransferase;	-
BFU36_RS03870	hypothetical protein	PF06939.7:DUF1286;	-	-
BFU36_RS03910	XRE family transcriptional regulator	PF01381.18:HTH_3;	[K] COG1709 Predicted transcriptional regulator;	-
BFU36_RS03915	nascent polypeptide-associated complex protein	PF01849.14:NAC;	[K] COG1308 Transcription factor homologous to NACalpha-BTF3;	-
BFU36_RS03920	MBL fold metallo-hydrolase	PF10996.4:Beta-Casp;PF07521.8:RMMBL;PF16661.1:Lactamase_B_6;	-	-
BFU36_RS03925	Ser-tRNA(Thr) hydrolase	PF08915.7:tRNA-Thr_ED;PF03129.16:HGTP_anticodon;	[J] COG0441 Threonyl-tRNA synthetase;	-
BFU36_RS03930	mevalonate kinase	PF00288.22:GHMP_kinases_N;PF08544.9:GHMP_kinases_C;	[I] COG1577 Mevalonate kinase;	K00869:E2.7.1.36; mevalonate kinase [EC:2.7.1.36];
BFU36_RS03935	glutamine--fructose-6-phosphate aminotransferase	PF01380.18:SIS;PF13522.2:GATase_6;	-	K00820:glmS; glucosamine--fructose-6-phosphate aminotransferase (isomerizing) [EC:2.6.1.16];
BFU36_RS03940	nucleotidyltransferase	PF00483.19:NTP_transferase;PF00132.20:Hexapep;	-	K00973:E2.7.7.24; glucose-1-phosphate thymidylyltransferase [EC:2.7.7.24];
BFU36_RS03950	recombinase XerD	PF13495.2:Phage_int_SAM_4;PF00589.18:Phage_integrase;	[L] COG0582 Integrase;	-
BFU36_RS03955	ATP:cob(I)alamin adenosyltransferase	PF01923.14:Cob_adeno_trans;	[S] COG2096 Uncharacterized conserved protein;	K00798:MMAB; cob(I)alamin adenosyltransferase [EC:2.5.1.17];
BFU36_RS03960	ornithine cyclodeaminase	PF02423.11:OCD_Mu_crystall;	[E] COG2423 Predicted ornithine cyclodeaminase, mu-crystallin homolog;	K19244:ala; alanine dehydrogenase [EC:1.4.1.1];
BFU36_RS03965	heme biosynthesis protein	PF13353.2:Fer4_12;PF04055.17:Radical_SAM;	[R] COG0535 Predicted Fe-S oxidoreductases;	-
BFU36_RS03970	gamma carbonic anhydrase family protein	PF00132.20:Hexapep;	[R] COG0663 Carbonic anhydrases/acetyltransferases, isoleucine patch superfamily;	-
BFU36_RS03975	SAM-dependent methyltransferase	PF01189.13:Nol1_Nop2_Fmu;	-	-
BFU36_RS03980	beta-ribofuranosylaminobenzene 5'-phosphate synthase	-	[R] COG1907 Predicted archaeal sugar kinases;	-
BFU36_RS03985	AMP-dependent synthetase	PF13193.2:AMP-binding_C;PF00501.24:AMP-binding;	[IQ] COG0318 Acyl-CoA synthetases (AMP-forming)/AMP-acid ligases II;	K01897:ACSL; long-chain acyl-CoA synthetase [EC:6.2.1.3];
BFU36_RS03990	thioredoxin	PF00085.16:Thioredoxin;	-	-
BFU36_RS03995	sugar ABC transporter ATP-binding protein	PF00005.23:ABC_tran;	[G] COG3839 ABC-type sugar transport systems, ATPase components;	K15497:wtpC; molybdate/tungstate transport system ATP-binding protein [EC:3.6.3.- 3.6.3.55];
BFU36_RS04000	type I glutamate--ammonia ligase	PF03951.15:Gln-synt_N;PF00120.20:Gln-synt_C;	[E] COG0174 Glutamine synthetase;	K01915:glnA; glutamine synthetase [EC:6.3.1.2];
BFU36_RS04010	GTP cyclohydrolase I FolE	PF01227.18:GTP_cyclohydroI;	[H] COG0302 GTP cyclohydrolase I;	K01495:GCH1; GTP cyclohydrolase I [EC:3.5.4.16];
BFU36_RS04015	peptidase M24	PF00557.20:Peptidase_M24;PF01321.14:Creatinase_N;	-	-
BFU36_RS04020	molybdenum cofactor biosynthesis protein MoaA	PF13353.2:Fer4_12;PF06463.9:Mob_synth_C;PF04055.17:Radical_SAM;	[H] COG2896 Molybdenum cofactor biosynthesis enzyme;	K03639:MOCS1; cyclic pyranopterin phosphate synthase [EC:4.1.99.18];
BFU36_RS04030	serine/threonine protein kinase	-	-	-
BFU36_RS04035	cysteine synthase	PF00291.21:PALP;	[E] COG0031 Cysteine synthase;	K01738:cysK; cysteine synthase A [EC:2.5.1.47];
BFU36_RS04040	hypothetical protein	PF01206.13:TusA;	-	-
BFU36_RS04045	peroxiredoxin	PF13686.2:DrsE_2;	[R] COG2044 Predicted peroxiredoxins;	-
BFU36_RS04050	hypothetical protein	PF05167.8:DUF711;	[S] COG2848 Uncharacterized conserved protein;	-
BFU36_RS04055	histidine kinase	PF04014.14:MazE_antitoxin;PF01895.15:PhoU;	[P] COG0704 Phosphate uptake regulator;	-
BFU36_RS04060	nicotinate phosphoribosyltransferase	PF01729.15:QRPTase_C;PF02749.12:QRPTase_N;	[H] COG1488 Nicotinic acid phosphoribosyltransferase;	K00763:pncB; nicotinate phosphoribosyltransferase [EC:6.3.4.21];
BFU36_RS04065	30S ribosomal protein S19e	PF01090.15:Ribosomal_S19e;	[J] COG2238 Ribosomal protein S19E (S16A);	K02966:RP-S19e; small subunit ribosomal protein S19e;
BFU36_RS04070	DNA-binding protein	PF01984.16:dsDNA_bind;	[R] COG2118 DNA-binding protein;	-
BFU36_RS04075	50S ribosomal protein L39e	PF00832.16:Ribosomal_L39;	[J] COG2167 Ribosomal protein L39E;	K02924:RP-L39e; large subunit ribosomal protein L39e;
BFU36_RS04080	50S ribosomal protein L31e	-	[J] COG2097 Ribosomal protein L31E;	K02910:RP-L31e; large subunit ribosomal protein L31e;
BFU36_RS04085	translation initiation factor IF-6	PF01912.14:eIF-6;	[J] COG1976 Translation initiation factor 6 (eIF-6);	K03264:EIF6; translation initiation factor 6;
BFU36_RS04090	50S ribosomal protein L18a	PF01775.13:Ribosomal_L18ae;	[J] COG2157 Ribosomal protein L20A (L18A);	K02944:RP-LX; large subunit ribosomal protein LX;
BFU36_RS04095	prefoldin subunit alpha	PF02996.13:Prefoldin;	[O] COG1730 Predicted prefoldin, molecular chaperone implicated in de novo protein folding;	-
BFU36_RS04100	signal recognition particle-docking protein FtsY	PF02881.15:SRP54_N;PF00448.18:SRP54;	[U] COG0552 Signal recognition particle GTPase;	K03110:ftsY; fused signal recognition particle receptor;
BFU36_RS04105	protein translocase SEC61 complex subunit gamma	-	-	-
BFU36_RS04110	transcription elongation factor Spt5	PF03439.9:Spt5-NGN;PF00467.25:KOW;	[K] COG0250 Transcription antiterminator;	-
BFU36_RS04115	50S ribosomal protein L11	PF00298.15:Ribosomal_L11;PF03946.10:Ribosomal_L11_N;	[J] COG0080 Ribosomal protein L11;	K02867:RP-L11; large subunit ribosomal protein L11;
BFU36_RS04120	50S ribosomal protein L1	PF00687.17:Ribosomal_L1;	[J] COG0081 Ribosomal protein L1;	K02863:RP-L1; large subunit ribosomal protein L1;
BFU36_RS04125	50S ribosomal protein L10	PF00466.16:Ribosomal_L10;	[J] COG0244 Ribosomal protein L10;	K02864:RP-L10; large subunit ribosomal protein L10;
BFU36_RS04135	alanine--tRNA ligase	PF07973.10:tRNA_SAD;PF01411.15:tRNA-synt_2c;	[J] COG0013 Alanyl-tRNA synthetase;	K01872:AARS; alanyl-tRNA synthetase [EC:6.1.1.7];
BFU36_RS04140	hypothetical protein	PF04256.8:DUF434;	[S] COG2454 Uncharacterized conserved protein;	-
BFU36_RS04150	transporter	-	-	-
BFU36_RS04155	hypothetical protein	-	-	-
BFU36_RS04165	tRNA 4-thiouridine(8) synthase ThiI	PF02568.10:ThiI;PF02926.13:THUMP;	[H] COG0301 Thiamine biosynthesis ATP pyrophosphatase;	K03151:thiI; thiamine biosynthesis protein ThiI;
BFU36_RS04170	L-myo-inositol-1-phosphate synthase	PF01658.13:Inos-1-P_synth;	[I] COG1260 Myo-inositol-1-phosphate synthase;	K01858:INO1; myo-inositol-1-phosphate synthase [EC:5.5.1.4];
BFU36_RS04175	NADH-quinone oxidoreductase subunit N	PF00361.16:Proton_antipo_M;	[C] COG1007 NADH:ubiquinone oxidoreductase subunit 2 (chain N);	K00343:nuoN; NADH-quinone oxidoreductase subunit N [EC:1.6.5.3];
BFU36_RS04180	oxidoreductase	PF00662.16:Proton_antipo_N;PF00361.16:Proton_antipo_M;	[CP] COG1009 NADH:ubiquinone oxidoreductase subunit 5 (chain L)/Multisubunit Na+/H+ antiporter, MnhA subunit;[CP] COG1009 NADH:ubiquinone oxidoreductase subunit 5 (chain L)/Multisubunit Na+/H+ antiporter, MnhA subunit;	K15863:nuoLM; NADH-quinone oxidoreductase subunit L/M [EC:1.6.5.3];
BFU36_RS04185	NADH-quinone oxidoreductase subunit K	PF00420.20:Oxidored_q2;	[C] COG0713 NADH:ubiquinone oxidoreductase subunit 11 or 4L (chain K);	K00340:nuoK; NADH-quinone oxidoreductase subunit K [EC:1.6.5.3];
BFU36_RS04190	NADH dehydrogenase	PF00499.16:Oxidored_q3;	[C] COG0839 NADH:ubiquinone oxidoreductase subunit 6 (chain J);	K00339:nuoJ; NADH-quinone oxidoreductase subunit J [EC:1.6.5.3];
BFU36_RS04195	NADH-quinone oxidoreductase subunit I	PF12838.3:Fer4_7;	[C] COG1143 Formate hydrogenlyase subunit 6/NADH:ubiquinone oxidoreductase 23 kD subunit (chain I);	K00338:nuoI; NADH-quinone oxidoreductase subunit I [EC:1.6.5.3];
BFU36_RS04200	NADH-quinone oxidoreductase subunit H	PF00146.17:NADHdh;	[C] COG1005 NADH:ubiquinone oxidoreductase subunit 1 (chain H);	K00337:nuoH; NADH-quinone oxidoreductase subunit H [EC:1.6.5.3];
BFU36_RS04205	NADH dehydrogenase	PF00346.15:Complex1_49kDa;	[C] COG0649 NADH:ubiquinone oxidoreductase 49 kD subunit 7;	K00333:nuoD; NADH-quinone oxidoreductase subunit D [EC:1.6.5.3];
BFU36_RS04210	NADH-quinone oxidoreductase subunit C	PF00329.15:Complex1_30kDa;	[C] COG0852 NADH:ubiquinone oxidoreductase 27 kD subunit;	K00332:nuoC; NADH-quinone oxidoreductase subunit C [EC:1.6.5.3];
BFU36_RS04215	NADH dehydrogenase	PF00507.15:Oxidored_q4;	[C] COG0838 NADH:ubiquinone oxidoreductase subunit 3 (chain A);	K00330:nuoA; NADH-quinone oxidoreductase subunit A [EC:1.6.5.3];
BFU36_RS04220	thymidylate synthase%2C flavin-dependent	PF02511.11:Thy1;	[F] COG1351 Predicted alternative thymidylate synthase;	K03465:thyX; thymidylate synthase (FAD) [EC:2.1.1.148];
BFU36_RS04225	hypothetical protein	PF09943.5:DUF2175;	[S] COG4847 Uncharacterized protein conserved in archaea;	-
BFU36_RS04230	hypothetical protein	-	-	-
BFU36_RS04235	hypothetical protein	PF04016.8:DUF364;PF13938.2:DUF4213;	-	-
BFU36_RS04240	mannose-1-phosphate guanylyltransferase	PF00483.19:NTP_transferase;PF00132.20:Hexapep;	[MJ] COG1208 Nucleoside-diphosphate-sugar pyrophosphorylase involved in lipopolysaccharide biosynthesis/translation initiation factor 2B, gamma/epsilon subunits (eIF-2Bgamma/eIF-2Bepsilon);	K00966:GMPP; mannose-1-phosphate guanylyltransferase [EC:2.7.7.13];
BFU36_RS04245	superoxide dismutase	PF02777.14:Sod_Fe_C;PF00081.18:Sod_Fe_N;	[P] COG0605 Superoxide dismutase;	K04564:SOD2; superoxide dismutase, Fe-Mn family [EC:1.15.1.1];
BFU36_RS04255	hypothetical protein	-	-	-
BFU36_RS04260	thioredoxin	PF13192.2:Thioredoxin_3;	[O] COG5494 Predicted thioredoxin/glutaredoxin;	-
BFU36_RS04265	DEAD/DEAH box helicase	PF06733.11:DEAD_2;PF13307.2:Helicase_C_2;	[KL] COG1199 Rad3-related DNA helicases;	K10844:ERCC2; DNA excision repair protein ERCC-2 [EC:3.6.4.12];
BFU36_RS04270	hypothetical protein	-	-	-
BFU36_RS04275	Rieske (2Fe-2S) protein	PF00355.22:Rieske;	[PR] COG2146 Ferredoxin subunits of nitrite reductase and ring-hydroxylating dioxygenases;	-
BFU36_RS04280	3-phosphoshikimate 1-carboxyvinyltransferase	PF00275.16:EPSP_synthase;	[E] COG0128 5-enolpyruvylshikimate-3-phosphate synthase;	K00800:aroA; 3-phosphoshikimate 1-carboxyvinyltransferase [EC:2.5.1.19];
BFU36_RS04285	shikimate kinase	PF00288.22:GHMP_kinases_N;	[EH] COG1685 Archaeal shikimate kinase;	K00891:E2.7.1.71; shikimate kinase [EC:2.7.1.71];
BFU36_RS04290	chorismate synthase	PF01264.17:Chorismate_synt;	[E] COG0082 Chorismate synthase;	K01736:aroC; chorismate synthase [EC:4.2.3.5];
BFU36_RS04295	shikimate dehydrogenase	PF08501.7:Shikimate_dh_N;PF01488.16:Shikimate_DH;	[E] COG0169 Shikimate 5-dehydrogenase;	K00014:aroE; shikimate dehydrogenase [EC:1.1.1.25];
BFU36_RS04300	3-dehydroquinate synthase	PF01761.16:DHQ_synthase;	[E] COG0337 3-dehydroquinate synthetase;	K01735:aroB; 3-dehydroquinate synthase [EC:4.2.3.4];
BFU36_RS04305	3-deoxy-7-phosphoheptulonate synthase	PF00793.16:DAHP_synth_1;	[E] COG2876 3-deoxy-D-arabino-heptulosonate 7-phosphate (DAHP) synthase;	K03856:AROA2; 3-deoxy-7-phosphoheptulonate synthase [EC:2.5.1.54];
BFU36_RS04310	chorismate mutase	PF01817.17:CM_2;PF02153.13:PDH;	[E] COG0287 Prephenate dehydrogenase;	K14187:tyrA; chorismate mutase / prephenate dehydrogenase [EC:5.4.99.5 1.3.1.12];
BFU36_RS04315	transketolase	PF02780.16:Transketolase_C;PF02779.20:Transket_pyr;	[G] COG3958 Transketolase, C-terminal subunit;	K00615:E2.2.1.1; transketolase [EC:2.2.1.1];
BFU36_RS04320	transketolase	PF00456.17:Transketolase_N;	[G] COG3959 Transketolase, N-terminal subunit;	K00615:E2.2.1.1; transketolase [EC:2.2.1.1];
BFU36_RS04325	thiamine biosynthesis protein ThiF	PF00899.17:ThiF;	[H] COG0476 Dinucleotide-utilizing enzymes involved in molybdopterin and thiamine biosynthesis family 2;	K11996:MOCS3; adenylyltransferase and sulfurtransferase [EC:2.7.7.80];
BFU36_RS04330	hypothetical protein	-	-	-
BFU36_RS04335	single-stranded DNA exonuclease	-	[L] COG0608 Single-stranded DNA-specific exonuclease;	-
BFU36_RS04340	hypothetical protein	-	-	-
BFU36_RS04345	50S ribosomal protein L16	PF00252.14:Ribosomal_L16;	[J] COG0197 Ribosomal protein L16/L10E;	K02866:RP-L10e; large subunit ribosomal protein L10e;
BFU36_RS04350	diphthamide biosynthesis enzyme Dph2	PF01866.13:Diphthamide_syn;	[J] COG1736 Diphthamide synthase subunit DPH2;	-
BFU36_RS04355	RNA-binding protein	PF14382.2:ECR1_N;	[J] COG1096 Predicted RNA-binding protein (consists of S1 domain and a Zn-ribbon domain);	K07573:CSL4; exosome complex component CSL4;
BFU36_RS04360	DNA-directed RNA polymerase subunit L	PF13656.2:RNA_pol_L_2;	[K] COG1761 DNA-directed RNA polymerase, subunit L;	K03056:rpoL; DNA-directed RNA polymerase subunit L [EC:2.7.7.6];
BFU36_RS04365	DNA-directed RNA polymerase subunit M	-	-	K03057:rpoM; DNA-directed RNA polymerase subunit M;
BFU36_RS04370	transcription factor S	PF01096.14:TFIIS_C;PF02150.12:RNA_POL_M_15KD;	[K] COG1594 DNA-directed RNA polymerase, subunit M/Transcription elongation factor TFIIS;	K03057:rpoM; DNA-directed RNA polymerase subunit M;
BFU36_RS04380	MFS transporter	PF00083.20:Sugar_tr;	[GEPR] COG0477 Permeases of the major facilitator superfamily;	-
BFU36_RS04395	S-adenosylmethionine decarboxylase proenzyme	PF02675.11:AdoMet_dc;	[E] COG1586 S-adenosylmethionine decarboxylase;	K01611:speD; S-adenosylmethionine decarboxylase [EC:4.1.1.50];
BFU36_RS04400	hydroxymethylglutaryl-CoA synthase	PF08545.6:ACP_syn_III;PF08541.6:ACP_syn_III_C;	[I] COG3425 3-hydroxy-3-methylglutaryl CoA synthase;	K01641:E2.3.3.10; hydroxymethylglutaryl-CoA synthase [EC:2.3.3.10];
BFU36_RS04405	acetyl-CoA acetyltransferase	PF00108.19:Thiolase_N;	[I] COG0183 Acetyl-CoA acetyltransferase;	K00632:fadA; acetyl-CoA acyltransferase [EC:2.3.1.16];
BFU36_RS04410	DNA-binding protein	PF12172.4:DUF35_N;PF01796.13:OB_aCoA_assoc;	[R] COG1545 Predicted nucleic-acid-binding protein containing a Zn-ribbon;	-
BFU36_RS04415	hydroxymethylglutaryl-CoA reductase (NADPH)	PF00368.14:HMG-CoA_red;	[I] COG1257 Hydroxymethylglutaryl-CoA reductase;	K00021:HMGCR; hydroxymethylglutaryl-CoA reductase (NADPH) [EC:1.1.1.34];
BFU36_RS04420	serine hydroxymethyltransferase	PF00464.15:SHMT;	[E] COG0112 Glycine/serine hydroxymethyltransferase;	K00600:glyA; glycine hydroxymethyltransferase [EC:2.1.2.1];
BFU36_RS04425	universal stress protein UspA	PF00582.22:Usp;	[T] COG0589 Universal stress protein UspA and related nucleotide-binding proteins;	-
BFU36_RS04430	glyceraldehyde-3-phosphate dehydrogenase	PF01113.16:DapB_N;PF02800.16:Gp_dh_C;	[G] COG0057 Glyceraldehyde-3-phosphate dehydrogenase/erythrose-4-phosphate dehydrogenase;	K00150:gap2; glyceraldehyde-3-phosphate dehydrogenase (NAD(P)) [EC:1.2.1.59];
BFU36_RS04435	phosphoglycerate kinase	PF00162.15:PGK;	[G] COG0126 3-phosphoglycerate kinase;	K00927:PGK; phosphoglycerate kinase [EC:2.7.2.3];
BFU36_RS04480	phosphopantothenoylcysteine decarboxylase	PF04127.11:DFP;PF02441.15:Flavoprotein;	[H] COG0452 Phosphopantothenoylcysteine synthetase/decarboxylase;	K13038:coaBC; phosphopantothenoylcysteine decarboxylase / phosphopantothenate--cysteine ligase [EC:4.1.1.36 6.3.2.5];
BFU36_RS04485	ribosomal-protein-alanine N-acetyltransferase	PF00583.20:Acetyltransf_1;	-	-
BFU36_RS04490	hypothetical protein	-	-	-
BFU36_RS04495	triphosphoribosyl-dephospho-CoA synthase	PF01874.12:CitG;	[H] COG1767 Triphosphoribosyl-dephospho-CoA synthetase;	K05966:citG; triphosphoribosyl-dephospho-CoA synthase [EC:2.4.2.52];
BFU36_RS04500	nucleotidyltransferase	PF01909.19:NTP_transf_2;	[S] COG1665 Uncharacterized protein conserved in archaea;	-
BFU36_RS04505	acetate kinase	PF07318.8:DUF1464;	[C] COG2441 Predicted butyrate kinase;	-
BFU36_RS04515	30S ribosomal protein S10	PF00338.18:Ribosomal_S10;	[J] COG0051 Ribosomal protein S10;	K02946:RP-S10; small subunit ribosomal protein S10;
BFU36_RS04520	translation elongation factor EF-1 subunit alpha	PF03144.21:GTP_EFTU_D2;PF03143.13:GTP_EFTU_D3;PF00009.23:GTP_EFTU;	[J] COG5256 Translation elongation factor EF-1alpha (GTPase);	K03231:EEF1A; elongation factor 1-alpha;
BFU36_RS04525	30S ribosomal protein S7	PF00177.17:Ribosomal_S7;	[J] COG0049 Ribosomal protein S7;	K02992:RP-S7; small subunit ribosomal protein S7;
BFU36_RS04530	hypothetical protein	PF02577.10:DNase-RNase;	[S] COG1259 Uncharacterized conserved protein;	-
BFU36_RS04535	30S ribosomal protein S12	PF00164.21:Ribosom_S12_S23;	[J] COG0048 Ribosomal protein S12;	K02950:RP-S12; small subunit ribosomal protein S12;
BFU36_RS04540	transcription elongation factor NusA	PF13184.2:KH_5;	-	-
BFU36_RS04545	50S ribosomal protein L30e	PF01248.22:Ribosomal_L7Ae;	[J] COG1911 Ribosomal protein L30E;	K02908:RP-L30e; large subunit ribosomal protein L30e;
BFU36_RS04550	DNA-directed RNA polymerase subunit A''	PF04998.13:RNA_pol_Rpb1_5;	[K] COG0086 DNA-directed RNA polymerase, beta' subunit/160 kD subunit;	K03042:rpoA2; DNA-directed RNA polymerase subunit A" [EC:2.7.7.6];
BFU36_RS04555	DNA-directed RNA polymerase subunit A'	PF04998.13:RNA_pol_Rpb1_5;PF05000.13:RNA_pol_Rpb1_4;PF04983.14:RNA_pol_Rpb1_3;PF04997.8:RNA_pol_Rpb1_1;PF00623.16:RNA_pol_Rpb1_2;	-	K03041:rpoA1; DNA-directed RNA polymerase subunit A' [EC:2.7.7.6];
BFU36_RS04560	DNA-directed RNA polymerase subunit B	PF04561.10:RNA_pol_Rpb2_2;PF04567.13:RNA_pol_Rpb2_5;PF04566.9:RNA_pol_Rpb2_4;PF04565.12:RNA_pol_Rpb2_3;PF04560.16:RNA_pol_Rpb2_7;PF00562.24:RNA_pol_Rpb2_6;PF04563.11:RNA_pol_Rpb2_1;	[K] COG0085 DNA-directed RNA polymerase, beta subunit/140 kD subunit;	K13798:rpoB; DNA-directed RNA polymerase subunit B [EC:2.7.7.6];
BFU36_RS04565	DNA-directed RNA polymerase subunit H	PF01191.15:RNA_pol_Rpb5_C;	[K] COG2012 DNA-directed RNA polymerase, subunit H, RpoH/RPB5;	K03053:rpoH; DNA-directed RNA polymerase subunit H [EC:2.7.7.6];
BFU36_RS04570	translation initiation factor IF-2	PF03144.21:GTP_EFTU_D2;PF00009.23:GTP_EFTU;PF14578.2:GTP_EFTU_D4;PF11987.4:IF-2;	[J] COG0532 Translation initiation factor 2 (IF-2; GTPase);	K03243:EIF5B; translation initiation factor 5B;
BFU36_RS04575	nucleoside-diphosphate kinase	PF00334.15:NDK;	[F] COG0105 Nucleoside diphosphate kinase;	K00940:ndk; nucleoside-diphosphate kinase [EC:2.7.4.6];
BFU36_RS04580	30S ribosomal protein S28e	PF01200.14:Ribosomal_S28e;	[J] COG2053 Ribosomal protein S28E/S33;	K02979:RP-S28e; small subunit ribosomal protein S28e;
BFU36_RS04585	uracil phosphoribosyltransferase	PF14681.2:UPRTase;	[F] COG0035 Uracil phosphoribosyltransferase;	K00761:upp; uracil phosphoribosyltransferase [EC:2.4.2.9];
BFU36_RS04590	glutaminyl-tRNA synthase (glutamine-hydrolyzing) subunit B	PF02934.11:GatB_N;PF02637.14:GatB_Yqey;	[J] COG0064 Asp-tRNAAsn/Glu-tRNAGln amidotransferase B subunit (PET112 homolog);	K02434:gatB; aspartyl-tRNA(Asn)/glutamyl-tRNA(Gln) amidotransferase subunit B [EC:6.3.5.6 6.3.5.7];
BFU36_RS04595	phosphoribosyltransferase	PF00156.23:Pribosyltran;	[F] COG0503 Adenine/guanine phosphoribosyltransferases and related PRPP-binding proteins;	-
BFU36_RS04600	hydrolase	-	[R] COG0491 Zn-dependent hydrolases, including glyoxylases;	-
BFU36_RS04610	radical SAM protein	PF04055.17:Radical_SAM;PF13394.2:Fer4_14;	[R] COG1964 Predicted Fe-S oxidoreductases;	-
BFU36_RS04615	thiamine-monophosphate kinase	PF00586.20:AIRS;	[H] COG0611 Thiamine monophosphate kinase;	K00946:thiL; thiamine-monophosphate kinase [EC:2.7.4.16];
BFU36_RS04625	adenylosuccinate lyase	PF10397.5:ADSL_C;PF00206.16:Lyase_1;	[F] COG0015 Adenylosuccinate lyase;	K01756:purB; adenylosuccinate lyase [EC:4.3.2.2];
BFU36_RS04630	5-formaminoimidazole-4-carboxamide-1-(beta)-D-ribofuranosyl 5'-monophosphate synthetase	PF06973.8:DUF1297;PF06849.8:DUF1246;	[R] COG1759 ATP-utilizing enzymes of ATP-grasp superfamily (probably carboligases);	K06863:purP; 5-formaminoimidazole-4-carboxamide-1-(beta)-D-ribofuranosyl 5'-monophosphate synthetase [EC:6.3.4.23];
BFU36_RS04635	5-formaminoimidazole-4-carboxamide-1-(beta)-D-ribofuranosyl 5'-monophosphate synthetase	PF06973.8:DUF1297;PF06849.8:DUF1246;	-	K06863:purP; 5-formaminoimidazole-4-carboxamide-1-(beta)-D-ribofuranosyl 5'-monophosphate synthetase [EC:6.3.4.23];
BFU36_RS04640	adenylosuccinate synthetase	PF00709.17:Adenylsucc_synt;	[F] COG0104 Adenylosuccinate synthase;	K01939:purA; adenylosuccinate synthase [EC:6.3.4.4];
BFU36_RS04645	FAD-dependent oxidoreductase	PF01266.20:DAO;	[R] COG2509 Uncharacterized FAD-dependent dehydrogenases;	-
BFU36_RS04650	AsnC family transcriptional regulator	-	-	-
BFU36_RS04655	chorismate mutase	PF00800.14:PDT;PF01842.21:ACT;	[E] COG0077 Prephenate dehydratase;	K04518:pheA2; prephenate dehydratase [EC:4.2.1.51];
BFU36_RS04660	threonine ammonia-lyase	PF00291.21:PALP;	[E] COG1171 Threonine dehydratase;	K01754:E4.3.1.19; threonine dehydratase [EC:4.3.1.19];
BFU36_RS04665	HIT family hydrolase	PF01230.19:HIT;	[FGR] COG0537 Diadenosine tetraphosphate (Ap4A) hydrolase and other HIT family hydrolases;	K19710:E2.7.7.53; ATP adenylyltransferase [EC:2.7.7.53];
BFU36_RS04670	DNA repair and recombination protein RadA	PF08423.7:Rad51;PF14520.2:HHH_5;	[L] COG0468 RecA/RadA recombinase;	-
BFU36_RS04675	hypothetical protein	-	-	-
BFU36_RS04680	RNA methyltransferase	PF17125.1:Methyltr_RsmF_N;PF01189.13:Nol1_Nop2_Fmu;	-	-
BFU36_RS04685	adenylate cyclase	PF01928.17:CYTH;	[F] COG1437 Adenylate cyclase, class 2 (thermophilic);	K05873:E4.6.1.1B; adenylate cyclase, class 2 [EC:4.6.1.1];
BFU36_RS04690	hypothetical protein	PF01887.12:SAM_adeno_trans;	[S] COG1912 Uncharacterized conserved protein;	-
BFU36_RS04695	nicotinamide-nucleotide adenylyltransferase	PF01467.22:CTP_transf_like;	[H] COG1056 Nicotinamide mononucleotide adenylyltransferase;	K00952:nadM; nicotinamide-nucleotide adenylyltransferase [EC:2.7.7.1];
BFU36_RS04700	hypothetical protein	PF01949.12:DUF99;	[S] COG1628 Uncharacterized conserved protein;	-
BFU36_RS04705	cell division control protein Cdc6	PF09079.7:Cdc6_C;PF13401.2:AAA_22;	[LO] COG1474 Cdc6-related protein, AAA superfamily ATPase;	-
BFU36_RS04715	tRNA(Ile2) 2-agmatinylcytidine synthetase TiaS	PF08489.7:DUF1743;	[R] COG1571 Predicted DNA-binding protein containing a Zn-ribbon domain;	-
BFU36_RS04720	AsnC family transcriptional regulator	PF01037.17:AsnC_trans_reg;	-	-
BFU36_RS04725	hypothetical protein	PF04034.9:DUF367;PF04068.11:RLI;	[S] COG2042 Uncharacterized conserved protein;	-
BFU36_RS04735	preprotein translocase subunit SecG	PF03911.12:Sec61_beta;	-	-
BFU36_RS04740	geranylgeranylglyceryl/heptaprenylglyceryl phosphate synthase	PF01884.13:PcrB;	[R] COG1646 Predicted phosphate-binding enzymes, TIM-barrel fold;	K17104:E2.5.1.41; phosphoglycerol geranylgeranyltransferase [EC:2.5.1.41];
BFU36_RS04745	transcription elongation factor	PF05129.9:Elf1;	[R] COG4888 Uncharacterized Zn ribbon-containing protein;	-
BFU36_RS04750	hypothetical protein	-	[S] COG5431 Uncharacterized metal-binding protein;	-
BFU36_RS04760	exonuclease	PF09895.5:DUF2122;	[L] COG4080 RecB-family nuclease;	-
BFU36_RS04765	DNA (cytosine-5-)-methyltransferase	PF00145.13:DNA_methylase;	[L] COG0270 Site-specific DNA methylase;	K00558:DNMT1; DNA (cytosine-5)-methyltransferase 1 [EC:2.1.1.37];
BFU36_RS04770	transcription factor	PF02002.13:TFIIE_alpha;	[K] COG1675 Transcription initiation factor IIE, alpha subunit;	K03136:TFIIE1; transcription initiation factor TFIIE subunit alpha;
BFU36_RS04775	tRNA methyltransferase	PF01994.12:Trm56;	[S] COG1303 Uncharacterized protein conserved in archaea;	-
BFU36_RS04780	GTPase HflX	PF01926.19:MMR_HSR1;PF16360.1:GTP-bdg_M;PF13167.2:GTP-bdg_N;	[R] COG2262 GTPases;	-
BFU36_RS04785	TIGR00270 family protein	PF01381.18:HTH_3;	[K] COG1813 Predicted transcription factor, homolog of eukaryotic MBF1;	-
BFU36_RS04790	proteasome-activating nucleotidase	PF00004.25:AAA;	[O] COG1222 ATP-dependent 26S proteasome regulatory subunit;	K03420:psmR; proteasome regulatory subunit;
BFU36_RS04795	pseudouridine synthase	PF01472.16:PUA;PF14810.2:TGT_C2;	[O] COG1370 Prefoldin, molecular chaperone implicated in de novo protein folding, alpha subunit;	-
BFU36_RS04800	carboxylate--amine ligase	PF09754.5:PAC2;	[R] COG1938 Archaeal enzymes of ATP-grasp superfamily;	-
BFU36_RS04805	tRNA guanosine(15) transglycosylase TgtA	PF01702.14:TGT;	[J] COG0343 Queuine/archaeosine tRNA-ribosyltransferase;	-
BFU36_RS04810	Sm ribonucleo	PF14894.2:Lsm_C;	[K] COG1958 Small nuclear ribonucleoprotein (snRNP) homolog;	-
BFU36_RS04815	DNA-directed RNA polymerase subunit G	PF16992.1:RNA_pol_RpbG;	-	K03052:rpoG; DNA-directed RNA polymerase subunit G [EC:2.7.7.6];
BFU36_RS04820	proteasome endopeptidase complex%2C archaeal%2C beta subunit	PF00227.22:Proteasome;	[O] COG0638 20S proteasome, alpha and beta subunits;	K03433:psmB; proteasome beta subunit [EC:3.4.25.1];
BFU36_RS04825	histidine--tRNA ligase	PF13393.2:tRNA-synt_His;PF03129.16:HGTP_anticodon;	[J] COG0124 Histidyl-tRNA synthetase;	K01892:HARS; histidyl-tRNA synthetase [EC:6.1.1.21];
BFU36_RS04830	hypothetical protein	PF01974.13:tRNA_int_endo;	[J] COG1676 tRNA splicing endonuclease;	-
BFU36_RS04835	hypothetical protein	PF08271.8:TF_Zn_Ribbon;	[K] COG1405 Transcription initiation factor TFIIIB, Brf1 subunit/Transcription initiation factor TFIIB;	-
BFU36_RS04840	thermosome subunit	PF00118.20:Cpn60_TCP1;	[O] COG0459 Chaperonin GroEL (HSP60 family);	-
BFU36_RS04845	ATPase	PF01935.13:DUF87;PF05707.8:Zot;	-	-
BFU36_RS04855	hypothetical protein	PF09138.7:Urm1;	[O] COG5131 Ubiquitin-like protein;	-
BFU36_RS04860	30S ribosomal protein S17e	PF00833.14:Ribosomal_S17e;	[J] COG1383 Ribosomal protein S17E;	K02962:RP-S17e; small subunit ribosomal protein S17e;
BFU36_RS04865	fructose 1%2C6-bisphosphatase	PF01950.12:FBPase_3;	[G] COG1980 Archaeal fructose 1,6-bisphosphatase;	K01622:fructose 1;
BFU36_RS04870	ATPase	PF00005.23:ABC_tran;PF00037.23:Fer4;PF04068.11:RLI;	[R] COG1245 Predicted ATPase, RNase L inhibitor (RLI) homolog;	-
BFU36_RS04880	phosphoglucosamine mutase	PF02879.12:PGM_PMM_II;PF02878.12:PGM_PMM_I;PF00408.16:PGM_PMM_IV;PF02880.12:PGM_PMM_III;	[G] COG1109 Phosphomannomutase;	K15778:pmm-pgm; phosphomannomutase / phosphoglucomutase [EC:5.4.2.8 5.4.2.2];
BFU36_RS04885	hypothetical protein	PF03966.12:Trm112p;	[S] COG2835 Uncharacterized conserved protein;	-
BFU36_RS04890	hypothetical protein	PF09921.5:DUF2153;	[S] COG4755 Uncharacterized protein conserved in archaea;	-
BFU36_RS04895	hypothetical protein	-	-	-
BFU36_RS04900	D-arabino 3-hexulose 6-phosphate aldehyde lyase	PF00215.20:OMPdecase;	[G] COG0269 3-hexulose-6-phosphate synthase and related proteins;	K08093:hxlA; 3-hexulose-6-phosphate synthase [EC:4.1.2.43];
BFU36_RS04905	CTP synthase	PF06418.10:CTP_synth_N;PF00117.24:GATase;	[F] COG0504 CTP synthase (UTP-ammonia lyase);	K01937:pyrG; CTP synthase [EC:6.3.4.2];
BFU36_RS04910	transcriptional regulator	PF01022.16:HTH_5;	[K] COG0640 Predicted transcriptional regulators;	-
BFU36_RS04915	Sm ribonucleo	PF01423.18:LSM;	-	-
BFU36_RS04920	S-adenosylmethionine synthetase	PF01941.15:AdoMet_Synthase;	[E] COG1812 Archaeal S-adenosylmethionine synthetase;	K00789:metK; S-adenosylmethionine synthetase [EC:2.5.1.6];
BFU36_RS04925	hypothetical protein	PF04312.9:DUF460;	[S] COG2433 Uncharacterized conserved protein;	-
BFU36_RS04930	hypothetical protein	PF01163.18:RIO1;PF09202.7:Rio2_N;	[T] COG0478 RIO-like serine/threonine protein kinase fused to N-terminal HTH domain;	K07179:RIOK2; RIO kinase 2 [EC:2.7.11.1];
BFU36_RS04935	hypothetical protein	PF05833.7:FbpA;PF05670.9:DUF814;	[K] COG1293 Predicted RNA-binding protein homologous to eukaryotic snRNP;	-
BFU36_RS04945	hypothetical protein	PF01927.12:Mut7-C;	[S] COG1656 Uncharacterized conserved protein;	-
BFU36_RS04950	AMMECR1 domain-containing protein	PF01871.13:AMMECR1;	[S] COG2078 Uncharacterized conserved protein;	-
BFU36_RS04955	glutaredoxin	PF13192.2:Thioredoxin_3;	[OC] COG0526 Thiol-disulfide isomerase and thioredoxins;	-
BFU36_RS04960	CopG family transcriptional regulator	-	-	-
BFU36_RS04965	dCTP deaminase	PF00692.15:dUTPase;	[F] COG0717 Deoxycytidine deaminase;	K01494:dcd; dCTP deaminase [EC:3.5.4.13];
BFU36_RS04980	hypothetical protein	-	-	-
BFU36_RS04985	hypothetical protein	-	-	-
BFU36_RS04990	acetolactate synthase	PF02776.14:TPP_enzyme_N;PF00205.18:TPP_enzyme_M;	[EH] COG0028 Thiamine pyrophosphate-requiring enzymes [acetolactate synthase, pyruvate dehydrogenase (cytochrome), glyoxylate carboligase, phosphonopyruvate decarboxylase];	-
BFU36_RS04995	nucleotidyltransferase	PF09970.5:DUF2204;	[R] COG4914 Predicted nucleotidyltransferase;	-
BFU36_RS05005	transcription elongation factor NusA	-	[K] COG0195 Transcription elongation factor;	-
BFU36_RS05010	aspartate--tRNA(Asn) ligase	PF01336.21:tRNA_anti-codon;PF00152.16:tRNA-synt_2;	[J] COG0017 Aspartyl/asparaginyl-tRNA synthetases;	K01876:DARS; aspartyl-tRNA synthetase [EC:6.1.1.12];
BFU36_RS05015	pseudouridine synthase	PF01142.14:TruD;	[S] COG0585 Uncharacterized conserved protein;	-
BFU36_RS05020	aminoacyl-tRNA hydrolase	PF01981.12:PTH2;	[S] COG1990 Uncharacterized conserved protein;	-
BFU36_RS05030	elongation factor 1-beta	PF00736.15:EF1_GNE;	[J] COG2092 Translation elongation factor EF-1beta;	-
BFU36_RS05035	AAA family ATPase	PF02933.13:CDC48_2;PF02359.14:CDC48_N;PF00004.25:AAA;	[O] COG0464 ATPases of the AAA+ class;	K13525:VCP; transitional endoplasmic reticulum ATPase;
BFU36_RS05040	hypothetical protein	-	-	-
BFU36_RS05045	flap endonuclease-1	PF00752.13:XPG_N;PF00867.14:XPG_I;	[L] COG0258 5'-3' exonuclease (including N-terminal domain of PolI);	K04799:FEN1; flap endonuclease-1 [EC:3.-.-.-];
BFU36_RS05050	siroheme synthase	PF13241.2:NAD_binding_7;	[H] COG1648 Siroheme synthase (precorrin-2 oxidase/ferrochelatase domain);	K02304:MET8; precorrin-2 dehydrogenase / sirohydrochlorin ferrochelatase [EC:1.3.1.76 4.99.1.4];
BFU36_RS05055	glutamyl-tRNA reductase	PF05201.11:GlutR_N;PF00745.16:GlutR_dimer;PF01488.16:Shikimate_DH;	[H] COG0373 Glutamyl-tRNA reductase;	K02492:hemA; glutamyl-tRNA reductase [EC:1.2.1.70];
BFU36_RS05060	delta-aminolevulinic acid dehydratase	PF00490.17:ALAD;	[H] COG0113 Delta-aminolevulinic acid dehydratase;	K01698:hemB; porphobilinogen synthase [EC:4.2.1.24];
BFU36_RS05065	glutamate-1-semialdehyde-2%2C1-aminomutase	PF00202.17:Aminotran_3;	[H] COG0001 Glutamate-1-semialdehyde aminotransferase;	K01845:hemL; glutamate-1-semialdehyde 2,1-aminomutase [EC:5.4.3.8];
BFU36_RS05070	hydroxymethylbilane synthase	PF01379.16:Porphobil_deam;PF03900.11:Porphobil_deamC;	[H] COG0181 Porphobilinogen deaminase;	K01749:hemC; hydroxymethylbilane synthase [EC:2.5.1.61];
BFU36_RS05075	hypothetical protein	PF02602.11:HEM4;	[H] COG1587 Uroporphyrinogen-III synthase;	K01719:hemD; uroporphyrinogen-III synthase [EC:4.2.1.75];
BFU36_RS05080	hypothetical protein	-	-	-
BFU36_RS05085	nucleotide pyrophosphatase	PF01663.18:Phosphodiest;	[S] COG3379 Uncharacterized conserved protein;	-
BFU36_RS05100	exonuclease	-	[J] COG1236 Predicted exonuclease of the beta-lactamase fold involved in RNA processing;	-
BFU36_RS05105	ATP-dependent DNA ligase	PF01068.17:DNA_ligase_A_M;PF04675.10:DNA_ligase_A_N;PF04679.11:DNA_ligase_A_C;	[L] COG1793 ATP-dependent DNA ligase;	K10747:LIG1; DNA ligase 1 [EC:6.5.1.1 6.5.1.6 6.5.1.7];
BFU36_RS05110	NAD-dependent dehydratase	PF01370.17:Epimerase;	[MG] COG0451 Nucleoside-diphosphate-sugar epimerases;	K01784:galE; UDP-glucose 4-epimerase [EC:5.1.3.2];
BFU36_RS05115	signal recognition particle	PF01922.13:SRP19;	[U] COG1400 Signal recognition particle 19 kDa protein;	K03105:SRP19; signal recognition particle subunit SRP19;
BFU36_RS05120	30S ribosomal protein S8e	PF01201.18:Ribosomal_S8e;	[J] COG2007 Ribosomal protein S8E;	K02995:RP-S8e; small subunit ribosomal protein S8e;
BFU36_RS05125	di-trans%2Cpoly-cis-decaprenylcistransferase	PF01255.15:Prenyltransf;	[I] COG0020 Undecaprenyl pyrophosphate synthase;	K15888:uppS; tritrans,polycis-undecaprenyl-diphosphate synthase [geranylgeranyl-diphosphate specific] [EC:2.5.1.89];
BFU36_RS05130	N-acetyl-lysine deacetylase	PF01546.24:Peptidase_M20;PF07687.10:M20_dimer;	[E] COG0624 Acetylornithine deacetylase/Succinyl-diaminopimelate desuccinylase and related deacylases;	K05831:lysK; LysW-gamma-L-lysine/LysW-L-ornithine carboxypeptidase;
BFU36_RS05135	acetyl-lysine aminotransferase	PF00202.17:Aminotran_3;	[E] COG4992 Ornithine/acetylornithine aminotransferase;	K05830:lysJ; LysW-gamma-L-lysine/LysW-L-ornithine aminotransferase [EC:2.6.1.-];
BFU36_RS05140	lysine biosynthesis enzyme LysX	PF08443.7:RimK;	[HJ] COG0189 Glutathione synthase/Ribosomal protein S6 modification enzyme (glutaminyl transferase);	K05827:lysX; [lysine-biosynthesis-protein LysW]---L-2-aminoadipate ligase [EC:6.3.2.43];
BFU36_RS05145	sulfonate ABC transporter	-	-	-
BFU36_RS05150	AsnC family transcriptional regulator	PF01037.17:AsnC_trans_reg;PF13412.2:HTH_24;	[K] COG1522 Transcriptional regulators;	-
BFU36_RS05155	acetylglutamate kinase	PF00696.24:AA_kinase;	[E] COG0548 Acetylglutamate kinase;	K05828:lysZ; LysW-gamma-L-alpha-aminoadipate/LysW-L-glutamate kinase [EC:2.7.2.-];
BFU36_RS05160	N-acetyl-gamma-glutamyl-phosphate reductase	PF02774.14:Semialdhyde_dhC;PF01118.20:Semialdhyde_dh;	[E] COG0002 Acetylglutamate semialdehyde dehydrogenase;	K05829:lysY; LysW-gamma-L-alpha-aminoadipyl-6-phosphate/LysW-L-glutamyl-5-phosphate reductase [EC:1.2.1.-];
BFU36_RS05165	hypothetical protein	-	-	-
BFU36_RS05170	AAA family ATPase	PF12846.3:AAA_10;	[R] COG0433 Predicted ATPase;	-
BFU36_RS05175	6-phospho 3-hexuloisomerase	PF01380.18:SIS;	[M] COG0794 Predicted sugar phosphate isomerase involved in capsule formation;	K08094:hxlB; 6-phospho-3-hexuloisomerase [EC:5.3.1.27];
BFU36_RS05180	hypothetical protein	-	-	-
BFU36_RS05185	hypothetical protein	-	-	-
BFU36_RS05190	hypothetical protein	-	-	-
BFU36_RS05200	hypothetical protein	-	-	-
BFU36_RS05215	anion transporter	PF03600.12:CitMHS;	[P] COG1055 Na+/H+ antiporter NhaD and related arsenite permeases;	-
BFU36_RS05220	peptidase A24	PF01478.14:Peptidase_A24;PF06847.7:Arc_PepC_II;	-	-
BFU36_RS05230	iron ABC transporter substrate-binding protein	PF01497.14:Peripla_BP_2;	[P] COG0614 ABC-type Fe3+-hydroxamate transport system, periplasmic component;	K02016:ABC.FEV.S; iron complex transport system substrate-binding protein;
BFU36_RS05240	citramalate synthase	PF00682.15:HMGL-like;PF08502.6:LeuA_dimer;	[E] COG0119 Isopropylmalate/homocitrate/citramalate synthases;	K01649:leuA; 2-isopropylmalate synthase [EC:2.3.3.13];
BFU36_RS05245	4-hydroxybenzoate octaprenyltransferase	PF01040.14:UbiA;	[H] COG0382 4-hydroxybenzoate polyprenyltransferase and related prenyltransferases;	K03179:ubiA; 4-hydroxybenzoate polyprenyltransferase [EC:2.5.1.39];
BFU36_RS05250	pyridine nucleotide-disulfide oxidoreductase	PF07992.10:Pyr_redox_2;	[R] COG0446 Uncharacterized NAD(FAD)-dependent dehydrogenases;	-
BFU36_RS05255	hypothetical protein	-	-	-
BFU36_RS05260	hypothetical protein	-	-	-
BFU36_RS05265	type II secretion system protein VirB	PF00437.16:T2SSE;	[NU] COG0630 Type IV secretory pathway, VirB11 components, and related ATPases involved in archaeal flagella biosynthesis;	-
BFU36_RS05270	Flp pilus assembly protein TadC	-	[NU] COG2064 Flp pilus assembly protein TadC;	-
BFU36_RS05275	hypothetical protein	-	-	-
BFU36_RS05285	hydroxyacid dehydrogenase	PF00730.21:HhH-GPD;	[L] COG0177 Predicted EndoIII-related endonuclease;	K10773:NTH; endonuclease III [EC:4.2.99.18];
BFU36_RS05290	chromosome partitioning protein ParB	PF02195.14:ParBc;	[K] COG1475 Predicted transcriptional regulators;	-
BFU36_RS05295	glycosyl transferase family 2	PF13641.2:Glyco_tranf_2_3;	[M] COG1215 Glycosyltransferases, probably involved in cell wall biogenesis;	-
BFU36_RS05300	ATP-dependent helicase	PF00271.27:Helicase_C;PF00270.25:DEAD;PF08494.7:DEAD_assoc;	[R] COG1201 Lhr-like helicases;	-
BFU36_RS05305	histidine kinase	PF00571.24:CBS;PF03444.11:HrcA_DNA-bdg;	[K] COG2524 Predicted transcriptional regulator, contains C-terminal CBS domains;	-
BFU36_RS05310	hypothetical protein	PF09958.5:DUF2192;	[S] COG4879 Uncharacterized protein conserved in archaea;	-
BFU36_RS05315	hypothetical protein	-	-	-
BFU36_RS05320	hypothetical protein	PF01381.18:HTH_3;	-	-
BFU36_RS05325	alcohol dehydrogenase	-	[CR] COG0604 NADPH:quinone reductase and related Zn-dependent oxidoreductases;	-
BFU36_RS05330	aminotransferase	PF00155.17:Aminotran_1_2;	[KE] COG1167 Transcriptional regulators containing a DNA-binding HTH domain and an aminotransferase domain (MocR family) and their eukaryotic orthologs;	K05825:LYSN; 2-aminoadipate transaminase [EC:2.6.1.-];
BFU36_RS05335	competence damage-inducible protein A	PF00994.20:MoCF_biosynth;	[R] COG1058 Predicted nucleotide-utilizing enzyme related to molybdopterin-biosynthesis enzyme MoeA;	-
BFU36_RS05340	alpha/beta hydrolase	PF12697.3:Abhydrolase_6;	[R] COG0596 Predicted hydrolases or acyltransferases (alpha/beta hydrolase superfamily) ;	-
BFU36_RS05350	phenylalanine--tRNA ligase subunit beta	PF03483.13:B3_4;PF03484.11:B5;	[J] COG0072 Phenylalanyl-tRNA synthetase beta subunit;	K01890:FARSB; phenylalanyl-tRNA synthetase beta chain [EC:6.1.1.20];
BFU36_RS05355	phenylalanine--tRNA ligase subunit alpha	PF01409.16:tRNA-synt_2d;	[J] COG0016 Phenylalanyl-tRNA synthetase alpha subunit;	K01889:FARSA; phenylalanyl-tRNA synthetase alpha chain [EC:6.1.1.20];
BFU36_RS05360	metal-dependent hydrolase	PF13483.2:Lactamase_B_3;	[R] COG2220 Predicted Zn-dependent hydrolases of the beta-lactamase fold;	-
BFU36_RS05365	type II methionyl aminopeptidase	PF00557.20:Peptidase_M24;	[J] COG0024 Methionine aminopeptidase;	-
BFU36_RS05370	hypothetical protein	PF07431.8:DUF1512;	[S] COG4046 Uncharacterized protein conserved in archaea;	-
BFU36_RS05375	hypothetical protein	-	-	-
BFU36_RS05385	phosphohydrolase	PF01966.18:HD;	[R] COG1078 HD superfamily phosphohydrolases;	-
BFU36_RS05390	phosphoglycolate phosphatase	PF08282.8:Hydrolase_3;	[R] COG0561 Predicted hydrolases of the HAD superfamily;	-
BFU36_RS05395	glutamate--tRNA ligase	PF03950.14:tRNA-synt_1c_C;PF00749.17:tRNA-synt_1c;	[J] COG0008 Glutamyl- and glutaminyl-tRNA synthetases;	K01885:EARS; glutamyl-tRNA synthetase [EC:6.1.1.17];
BFU36_RS05400	50S ribosomal protein L7ae	PF01248.22:Ribosomal_L7Ae;	[J] COG1358 Ribosomal protein HS6-type (S12/L30/L7a);	K02936:RP-L7Ae; large subunit ribosomal protein L7Ae;
BFU36_RS05410	lysine--tRNA ligase	PF01336.21:tRNA_anti-codon;PF00152.16:tRNA-synt_2;	[J] COG1190 Lysyl-tRNA synthetase (class II);	K04567:KARS; lysyl-tRNA synthetase, class II [EC:6.1.1.6];
BFU36_RS05415	S2P metalloprotease	PF02163.18:Peptidase_M50;	[M] COG0750 Predicted membrane-associated Zn-dependent proteases 1;	-
BFU36_RS05420	DNA polymerase subunit beta	PF01909.19:NTP_transf_2;	[R] COG2413 Predicted nucleotidyltransferase;	-
BFU36_RS05425	hypothetical protein	PF06557.7:DUF1122;	[S] COG4353 Uncharacterized conserved protein;	-
BFU36_RS05430	radical SAM protein	PF04055.17:Radical_SAM;PF13394.2:Fer4_14;	[R] COG2108 Uncharacterized conserved protein related to pyruvate formate-lyase activating enzyme;	-
BFU36_RS05435	mRNA surveillance protein pelota	PF03465.11:eRF1_3;PF03463.11:eRF1_1;	[R] COG1537 Predicted RNA-binding proteins;	K06965:PELO; protein pelota;
BFU36_RS05440	ribosomal-protein-alanine N-acetyltransferase	PF00583.20:Acetyltransf_1;	[R] COG0456 Acetyltransferases;	-
BFU36_RS05445	hypothetical protein	PF00136.17:DNA_pol_B;PF03104.15:DNA_pol_B_exo1;	[L] COG0417 DNA polymerase elongation subunit (family B);	K02319:DPA; DNA polymerase I [EC:2.7.7.7];
BFU36_RS05450	DNA primase	PF13662.2:Toprim_4;	[L] COG0358 DNA primase (bacterial type);	-
BFU36_RS05455	tyrosine--tRNA ligase	PF00579.21:tRNA-synt_1b;	[J] COG0162 Tyrosyl-tRNA synthetase;	K01866:YARS; tyrosyl-tRNA synthetase [EC:6.1.1.1];
BFU36_RS05460	hypothetical protein	-	-	-
BFU36_RS05465	AIR synthase	PF00586.20:AIRS;PF02769.18:AIRS_C;	[O] COG1973 Hydrogenase maturation factor;	-
BFU36_RS05470	30S ribosomal protein S13	PF00416.18:Ribosomal_S13;	[J] COG0099 Ribosomal protein S13;	K02952:RP-S13; small subunit ribosomal protein S13;
BFU36_RS05475	30S ribosomal protein S4	PF00163.15:Ribosomal_S4;PF01479.21:S4;	[J] COG0522 Ribosomal protein S4 and related proteins;	K02986:RP-S4; small subunit ribosomal protein S4;
BFU36_RS05480	30S ribosomal protein S11	PF00411.15:Ribosomal_S11;	[J] COG0100 Ribosomal protein S11;	K02948:RP-S11; small subunit ribosomal protein S11;
BFU36_RS05485	DNA-directed RNA polymerase subunit D	PF01000.22:RNA_pol_A_bac;PF01193.20:RNA_pol_L;	[K] COG0202 DNA-directed RNA polymerase, alpha subunit/40 kD subunit;	K03047:rpoD; DNA-directed RNA polymerase subunit D [EC:2.7.7.6];
BFU36_RS05490	50S ribosomal protein L18e	PF00828.15:Ribosomal_L18e;	[J] COG1727 Ribosomal protein L18E;	K02883:RP-L18e; large subunit ribosomal protein L18e;
BFU36_RS05495	50S ribosomal protein L13	PF00572.14:Ribosomal_L13;	[J] COG0102 Ribosomal protein L13;	K02871:RP-L13; large subunit ribosomal protein L13;
BFU36_RS05500	30S ribosomal protein S9	PF00380.15:Ribosomal_S9;	[J] COG0103 Ribosomal protein S9;	K02996:RP-S9; small subunit ribosomal protein S9;
BFU36_RS05505	DNA-directed RNA polymerase subunit N	PF01194.13:RNA_pol_N;	[K] COG1644 DNA-directed RNA polymerase, subunit N (RpoN/RPB10);	K03058:rpoN; DNA-directed RNA polymerase subunit N [EC:2.7.7.6];
BFU36_RS05510	30S ribosomal protein S2	PF00318.16:Ribosomal_S2;	[J] COG0052 Ribosomal protein S2;	K02967:RP-S2; small subunit ribosomal protein S2;
BFU36_RS05515	AmmeMemoRadiSam system protein B	PF01875.13:Memo;	[R] COG1355 Predicted dioxygenase;	-
BFU36_RS05520	hypothetical protein	-	-	-
BFU36_RS05530	type 2 isopentenyl-diphosphate Delta-isomerase	PF01070.14:FMN_dh;	[C] COG1304 L-lactate dehydrogenase (FMN-dependent) and related alpha-hydroxy acid dehydrogenases;	K01823:idi; isopentenyl-diphosphate Delta-isomerase [EC:5.3.3.2];
BFU36_RS05535	geranylgeranyl pyrophosphate synthase	PF00348.13:polyprenyl_synt;	[H] COG0142 Geranylgeranyl pyrophosphate synthase;	K13787:idsA; geranylgeranyl diphosphate synthase, type I [EC:2.5.1.1 2.5.1.10 2.5.1.29];
BFU36_RS05540	UDP-N-acetylglucosamine--dolichyl-phosphate N-acetylglucosaminephosphotransferase	PF00953.17:Glycos_transf_4;	[M] COG0472 UDP-N-acetylmuramyl pentapeptide phosphotransferase/UDP-N-acetylglucosamine-1-phosphate transferase;	K01001:ALG7; UDP-N-acetylglucosamine--dolichyl-phosphate N-acetylglucosaminephosphotransferase [EC:2.7.8.15];
BFU36_RS05570	hypothetical protein	PF10604.5:Polyketide_cyc2;	-	-
BFU36_RS05590	oxidase	PF00115.16:COX1;	[C] COG0843 Heme/copper-type cytochrome/quinol oxidases, subunit 1;	-
BFU36_RS05595	oxidase	-	-	-
BFU36_RS05600	hypothetical protein	-	-	-
BFU36_RS05610	hydrolase TatD	PF01026.17:TatD_DNase;	[L] COG0084 Mg-dependent DNase;	-
BFU36_RS05615	AbrB family transcriptional regulator	PF04014.14:MazE_antitoxin;	-	-
BFU36_RS05620	TrmB family transcriptional regulator	PF01978.15:TrmB;	[K] COG3355 Predicted transcriptional regulator;	-
BFU36_RS05625	PadR family transcriptional regulator	PF03551.10:PadR;	-	-
BFU36_RS05635	ABC transporter	PF12698.3:ABC2_membrane_3;	[V] COG0842 ABC-type multidrug transport system, permease component;	-
BFU36_RS05640	ABC transporter ATP-binding protein	PF00005.23:ABC_tran;	[V] COG1131 ABC-type multidrug transport system, ATPase component;	-
BFU36_RS05645	AIR synthase	PF00586.20:AIRS;PF02769.18:AIRS_C;	[O] COG0309 Hydrogenase maturation factor;	-
BFU36_RS05650	cobalamin biosynthesis protein CobY	PF12804.3:NTP_transf_3;	[H] COG2266 GTP:adenosylcobinamide-phosphate guanylyltransferase;	-
BFU36_RS05655	hypothetical protein	PF07758.7:DUF1614;	[S] COG4089 Predicted membrane protein;	-
BFU36_RS05660	phosphomethylpyrimidine kinase	PF10120.5:ThiP_synth;	[S] COG1992 Uncharacterized conserved protein;	-
BFU36_RS05665	PadR family transcriptional regulator	PF03551.10:PadR;	[K] COG1695 Predicted transcriptional regulators;	-
BFU36_RS05680	hypothetical protein	-	-	-
BFU36_RS05685	chromosome partitioning protein ParA	PF01656.19:CbiA;	[D] COG1192 ATPases involved in chromosome partitioning;	-
BFU36_RS05695	hypothetical protein	-	-	-
BFU36_RS05700	nitrilase	PF00795.18:CN_hydrolase;	[R] COG0388 Predicted amidohydrolase;	-
BFU36_RS05705	histidine kinase	PF00571.24:CBS;	[R] COG0517 FOG: CBS domain;	-
BFU36_RS05710	acetylpolyamine aminohydrolase	PF00850.15:Hist_deacetyl;	-	-
BFU36_RS05715	phosphoribosylglycinamide formyltransferase 2	PF02222.18:ATP-grasp;	[F] COG0027 Formate-dependent phosphoribosylglycinamide formyltransferase (GAR transformylase);	K08289:purT; phosphoribosylglycinamide formyltransferase 2 [EC:2.1.2.2];
BFU36_RS05720	hypothetical protein	-	-	-
BFU36_RS05725	phosphatidate cytidylyltransferase	-	-	-
BFU36_RS05730	hypothetical protein	-	-	-
BFU36_RS05735	hypothetical protein	-	-	-
BFU36_RS05740	FAD-dependent oxidoreductase	PF01266.20:DAO;	[E] COG0665 Glycine/D-amino acid oxidases (deaminating);	-
BFU36_RS05745	hypothetical protein	-	-	-
BFU36_RS05750	molybdenum cofactor biosynthesis protein	PF00994.20:MoCF_biosynth;	[H] COG0521 Molybdopterin biosynthesis enzymes;	-
BFU36_RS05760	DEAD/DEAH box helicase	PF00271.27:Helicase_C;PF00270.25:DEAD;PF09369.6:DUF1998;	[R] COG1205 Distinct helicase family with a unique C-terminal domain including a metal-binding cysteine cluster;	-
BFU36_RS05770	7-cyano-7-deazaguanine synthase QueC	PF06508.9:QueC;PF13537.2:GATase_7;	[R] COG0603 Predicted PP-loop superfamily ATPase;	K06920:queC; 7-cyano-7-deazaguanine synthase [EC:6.3.4.20];
BFU36_RS05775	permease	PF01925.15:TauE;	[R] COG0730 Predicted permeases;	-
BFU36_RS05780	hypothetical protein	PF07843.7:DUF1634;	[S] COG4272 Predicted membrane protein;	-
BFU36_RS05785	hypothetical protein	-	-	-
BFU36_RS05795	succinyl-diaminopimelate desuccinylase	PF01546.24:Peptidase_M20;PF07687.10:M20_dimer;	[E] COG0624 Acetylornithine deacetylase/Succinyl-diaminopimelate desuccinylase and related deacylases;	K01439:dapE; succinyl-diaminopimelate desuccinylase [EC:3.5.1.18];
BFU36_RS05800	hypothetical protein	-	[M] COG1361 S-layer domain;	-
BFU36_RS05805	X-pro aminopeptidase	PF00557.20:Peptidase_M24;PF01321.14:Creatinase_N;	[E] COG0006 Xaa-Pro aminopeptidase;	-
BFU36_RS05810	deacetylase	PF00850.15:Hist_deacetyl;	[BQ] COG0123 Deacetylases, including yeast histone deacetylase and acetoin utilization protein;	-
BFU36_RS05815	transposase	PF07282.7:OrfB_Zn_ribbon;	[L] COG0675 Transposase and inactivated derivatives;	-
BFU36_RS05820	glutamine amidotransferase	-	[R] COG0121 Predicted glutamine amidotransferase;	-
BFU36_RS05825	MBL fold metallo-hydrolase	PF12706.3:Lactamase_B_2;	[R] COG1234 Metal-dependent hydrolases of the beta-lactamase superfamily III;	-
BFU36_RS05830	ribokinase	PF00294.20:PfkB;	[G] COG0524 Sugar kinases, ribokinase family;	K00852:rbsK; ribokinase [EC:2.7.1.15];
BFU36_RS05835	bifunctional hydroxymethylpyrimidine kinase/phosphomethylpyrimidine kinase	PF08543.8:Phos_pyr_kin;	[H] COG0351 Hydroxymethylpyrimidine/phosphomethylpyrimidine kinase;	-
BFU36_RS05840	CRISPR-associated protein Cas4	PF01930.13:Cas_Cas4;	[L] COG1468 RecB family exonuclease;	-
BFU36_RS05845	glycosyl transferase family 2	PF13641.2:Glyco_tranf_2_3;	-	-
BFU36_RS05850	hypothetical protein	-	-	-
BFU36_RS05855	hypothetical protein	PF12706.3:Lactamase_B_2;	[R] COG2248 Predicted hydrolase (metallo-beta-lactamase superfamily);	-
BFU36_RS05860	hypothetical protein	PF01988.15:VIT1;	-	-
BFU36_RS05865	ABC transporter ATP-binding protein	PF09821.5:AAA_assoc_C;	[S] COG4754 Uncharacterized conserved protein;	-
BFU36_RS05870	hypothetical protein	-	-	-
BFU36_RS05880	GntR family transcriptional regulator	PF00155.17:Aminotran_1_2;	-	-
BFU36_RS05885	ornithine cyclodeaminase	PF02423.11:OCD_Mu_crystall;	-	-
BFU36_RS05890	hypothetical protein	PF08279.8:HTH_11;	-	-
BFU36_RS05895	dolichol-phosphate mannosyltransferase	PF00535.22:Glycos_transf_2;	-	K00721:DPM1; dolichol-phosphate mannosyltransferase [EC:2.4.1.83];
BFU36_RS05900	RNA-binding protein	PF01472.16:PUA;PF09183.6:DUF1947;	[J] COG2016 Predicted RNA-binding protein (contains PUA domain);	-
BFU36_RS05905	carbon monoxide dehydrogenase	PF02738.14:Ald_Xan_dh_C2;PF01315.18:Ald_Xan_dh_C;	-	-
BFU36_RS05915	alcohol dehydrogenase	PF00107.22:ADH_zinc_N;PF08240.8:ADH_N;	-	K00008:SORD; L-iditol 2-dehydrogenase [EC:1.1.1.14];
BFU36_RS05925	cobalamin 5'-phosphate synthase	PF02654.11:CobS;	[H] COG0368 Cobalamin-5-phosphate synthase;	K02233:E2.7.8.26; adenosylcobinamide-GDP ribazoletransferase [EC:2.7.8.26];
BFU36_RS05930	cobyric acid synthase CobQ	PF01656.19:CbiA;PF07685.10:GATase_3;	[H] COG1492 Cobyric acid synthase;	K02232:cobQ; adenosylcobyric acid synthase [EC:6.3.5.10];
BFU36_RS05935	GMP synthase	PF00958.18:GMP_synt_C;PF02540.13:NAD_synthase;	[F] COG0519 GMP synthase, PP-ATPase domain/subunit;	K01951:guaA; GMP synthase (glutamine-hydrolysing) [EC:6.3.5.2];
BFU36_RS05940	zinc metalloprotease HtpX	PF01435.14:Peptidase_M48;	-	-
BFU36_RS05945	histidine kinase	PF00571.24:CBS;	-	-
BFU36_RS05955	teichoic acid transporter	PF13440.2:Polysacc_synt_3;	-	-
BFU36_RS05965	glycosyltransferase	PF13231.2:PMT_2;	[O] COG4346 Predicted membrane-bound dolichyl-phosphate-mannose-protein mannosyltransferase;	-
BFU36_RS05970	amino acid permease	PF00324.17:AA_permease;	-	-
BFU36_RS05975	nucleotidyltransferase	PF00483.19:NTP_transferase;	-	K00963:UGP2; UTP--glucose-1-phosphate uridylyltransferase [EC:2.7.7.9];
BFU36_RS05980	ATPase	PF01869.16:BcrAD_BadFG;	-	-
BFU36_RS05985	gamma-glutamyltransferase	PF01019.17:G_glu_transpept;	[E] COG0405 Gamma-glutamyltransferase;	K00681:ggt; gamma-glutamyltranspeptidase / glutathione hydrolase [EC:2.3.2.2 3.4.19.13];
BFU36_RS05990	hypothetical protein	-	-	-
BFU36_RS05995	nucleotide pyrophosphohydrolase	PF03819.13:MazG;	[R] COG1694 Predicted pyrophosphatase;	-
BFU36_RS06000	ATPase	PF05127.10:Helicase_RecD;PF13725.2:tRNA_bind_2;PF08351.7:DUF1726;PF13718.2:GNAT_acetyltr_2;	-	-
BFU36_RS06005	cytochrome C oxidase assembly protein	-	-	-
BFU36_RS06015	4-aminobutyrate aminotransferase	PF00202.17:Aminotran_3;	-	K00823:puuE; 4-aminobutyrate aminotransferase [EC:2.6.1.19];
BFU36_RS06020	acetolactate synthase catalytic subunit	PF02776.14:TPP_enzyme_N;PF02775.17:TPP_enzyme_C;	-	K01652:E2.2.1.6L; acetolactate synthase I/II/III large subunit [EC:2.2.1.6];
BFU36_RS06025	aldo/keto reductase	PF00248.17:Aldo_ket_red;	-	-
BFU36_RS06035	serine/threonine protein kinase	PF00069.21:Pkinase;PF12895.3:ANAPC3;	-	-
BFU36_RS06045	deaminase	PF01042.17:Ribonuc_L-PSP;	[J] COG0251 Putative translation initiation inhibitor, yjgF family;	-
BFU36_RS06050	histidine kinase	PF00571.24:CBS;	-	-
BFU36_RS06060	alcohol dehydrogenase	PF16912.1:Glu_dehyd_C;PF08240.8:ADH_N;	-	K18125:ssgdh; aldose 1-dehydrogenase [NAD(P)+] [EC:1.1.1.359];
BFU36_RS06065	acetate--CoA ligase	PF00501.24:AMP-binding;PF13193.2:AMP-binding_C;PF16177.1:ACAS_N;	-	K15018:3-hydroxypropionyl-coenzyme A synthetase [EC:6.2.1.36];
BFU36_RS06070	chloride channel protein	PF00654.16:Voltage_CLC;PF00571.24:CBS;	[P] COG0038 Chloride channel protein EriC;	-
BFU36_RS06075	oxidoreductase	PF00174.15:Oxidored_molyb;	-	-
BFU36_RS06085	mandelate racemase	PF13378.2:MR_MLE_C;PF02746.12:MR_MLE_N;	-	K05308:gnaD; gluconate/galactonate dehydratase [EC:4.2.1.140];
BFU36_RS06090	2-dehydro-3-deoxyphosphogluconate aldolase	PF00701.18:DHDPS;	-	K11395:kdpgA; 2-dehydro-3-deoxy-phosphogluconate/2-dehydro-3-deoxy-6-phosphogalactonate aldolase [EC:4.1.2.55];
BFU36_RS06095	sugar kinase	PF00294.20:PfkB;	-	K18126:sskdgK; 2-dehydro-3-deoxygluconokinase / 2-dehydro-3-deoxygalactonokinase [EC:2.7.1.178];
BFU36_RS06100	aldehyde dehydrogenase	PF00171.18:Aldedh;	-	K18978:gapN; glyceraldehyde-3-phosphate dehydrogenase [NAD(P)+] [EC:1.2.1.90];
BFU36_RS06105	hypothetical protein	PF01699.20:Na_Ca_ex;	-	-
BFU36_RS06110	dehydrogenase	PF00384.18:Molybdopterin;	-	-
BFU36_RS06125	amino acid permease	PF13520.2:AA_permease_2;	-	-
BFU36_RS06130	3-phosphoglycerate dehydrogenase	PF02826.15:2-Hacid_dh_C;PF00389.26:2-Hacid_dh;	[CHR] COG1052 Lactate dehydrogenase and related dehydrogenases;	K00058:serA; D-3-phosphoglycerate dehydrogenase [EC:1.1.1.95];
BFU36_RS06135	hypothetical protein	PF10061.5:DUF2299;	-	-
BFU36_RS06140	hypothetical protein	-	-	-
BFU36_RS06145	amino acid permease	PF13520.2:AA_permease_2;	-	-
BFU36_RS06150	universal stress protein UspA	PF00582.22:Usp;	-	-
BFU36_RS06155	ABC transporter ATP-binding protein	PF00005.23:ABC_tran;	[V] COG1131 ABC-type multidrug transport system, ATPase component;	-
BFU36_RS06160	ABC transporter	PF01061.20:ABC2_membrane;	[V] COG0842 ABC-type multidrug transport system, permease component;	-
BFU36_RS06165	serine/threonine protein kinase	PF00069.21:Pkinase;	-	-
BFU36_RS06175	MFS transporter	PF00083.20:Sugar_tr;	-	-
BFU36_RS06185	hypothetical protein	-	-	-
BFU36_RS06190	hypothetical protein	-	-	K19588:dopDH; 2,5-dioxopentanoate dehydrogenase [EC:1.2.1.26];
BFU36_RS06195	hypothetical protein	-	-	-
BFU36_RS06200	histidine kinase	PF00571.24:CBS;	-	-
BFU36_RS06205	tRNA (N6-threonylcarbamoyladenosine(37)-N6)-methyltransferase TrmO	PF01980.12:UPF0066;	[S] COG1720 Uncharacterized conserved protein;	-
BFU36_RS06210	multidrug ABC transporter ATP-binding protein	PF00005.23:ABC_tran;	-	-
BFU36_RS06215	daunorubicin ABC transporter ATP-binding protein	PF01061.20:ABC2_membrane;	-	-
BFU36_RS06220	coenzyme A pyrophosphatase	PF00293.24:NUDIX;	-	-
BFU36_RS06225	FAD-linked oxidase	PF01565.19:FAD_binding_4;	-	-
BFU36_RS06230	FAD-linked oxidase	PF01565.19:FAD_binding_4;PF02913.15:FAD-oxidase_C;	-	K00104:glcD; glycolate oxidase [EC:1.1.3.15];
BFU36_RS06235	4Fe-4S ferredoxin	PF02754.12:CCG;PF13534.2:Fer4_17;	-	K11473:glcF; glycolate oxidase iron-sulfur subunit;
BFU36_RS06240	ligase	PF03099.15:BPL_LplA_LipB;	-	K03800:lplA; lipoate---protein ligase [EC:6.3.1.20];
BFU36_RS06255	ligase	-	-	K03800:lplA; lipoate---protein ligase [EC:6.3.1.20];
BFU36_RS06265	hypothetical protein	PF06168.7:DUF981;	-	-
BFU36_RS06270	hypothetical protein	-	-	-
BFU36_RS06275	carnitine dehydratase	PF02515.13:CoA_transf_3;	-	-
BFU36_RS06280	dehydratase	PF01575.15:MaoC_dehydratas;	-	-
BFU36_RS06290	MBL fold metallo-hydrolase	PF00753.23:Lactamase_B;	-	-
BFU36_RS06295	heterodisulfide reductase subunit D	PF02754.12:CCG;	-	-
BFU36_RS06300	(Fe-S)-binding protein	PF02589.11:DUF162;PF13183.2:Fer4_8;	[C] COG1139 Uncharacterized conserved protein containing a ferredoxin-like domain;	-
BFU36_RS06310	phosphohydrolase	PF01966.18:HD;	-	-
BFU36_RS06320	mandelate racemase	PF13378.2:MR_MLE_C;PF02746.12:MR_MLE_N;	-	-
BFU36_RS06325	alanyl-tRNA editing protein AlaX	-	-	K01872:AARS; alanyl-tRNA synthetase [EC:6.1.1.7];
BFU36_RS06330	hypothetical protein	-	-	-
BFU36_RS06335	glycoside hydrolase	PF00723.17:Glyco_hydro_15;	-	-
BFU36_RS06340	haloacid dehalogenase%2C type II	PF13419.2:HAD_2;	-	-
BFU36_RS06350	2-hydroxyhepta-2%2C4-diene-1%2C7-dioate isomerase	PF01557.14:FAA_hydrolase;	-	-
BFU36_RS06355	hypothetical protein	PF12846.3:AAA_10;	-	-
BFU36_RS06360	hypothetical protein	PF09376.6:NurA;	-	-
BFU36_RS06365	acetolactate synthase	PF02776.14:TPP_enzyme_N;PF00205.18:TPP_enzyme_M;PF02775.17:TPP_enzyme_C;	-	-
BFU36_RS06375	glycosyl transferase	PF00534.16:Glycos_transf_1;	-	-
BFU36_RS06380	2-ketoisovalerate ferredoxin oxidoreductase	PF02775.17:TPP_enzyme_C;	-	K00170:porB; pyruvate ferredoxin oxidoreductase beta subunit [EC:1.2.7.1];
BFU36_RS06385	pyruvate ferredoxin oxidoreductase	PF01855.15:POR_N;	-	K00169:porA; pyruvate ferredoxin oxidoreductase alpha subunit [EC:1.2.7.1];
BFU36_RS06390	ferredoxin	PF14697.2:Fer4_21;	[C] COG1144 Pyruvate:ferredoxin oxidoreductase and related 2-oxoacid:ferredoxin oxidoreductases, delta subunit;	K00171:porD; pyruvate ferredoxin oxidoreductase delta subunit [EC:1.2.7.1];
BFU36_RS06395	pyruvate synthase	PF01558.14:POR;	-	K00172:porG; pyruvate ferredoxin oxidoreductase gamma subunit [EC:1.2.7.1];
BFU36_RS06400	4Fe-4S ferredoxin	PF13247.2:Fer4_11;PF12800.3:Fer4_4;	-	-
BFU36_RS06410	acyl-CoA dehydrogenase	PF02770.15:Acyl-CoA_dh_M;PF02771.12:Acyl-CoA_dh_N;PF00441.20:Acyl-CoA_dh_1;	-	-
BFU36_RS06415	electron transfer flavoprotein subunit alpha	PF00766.15:ETF_alpha;PF01012.17:ETF;	[C] COG2025 Electron transfer flavoprotein, alpha subunit;	-
BFU36_RS06420	electron transfer flavoprotein subunit alpha	PF01012.17:ETF;	[C] COG2086 Electron transfer flavoprotein, beta subunit;	-
BFU36_RS06425	4Fe-4S ferredoxin	PF13237.2:Fer4_10;	-	-
BFU36_RS06430	thioredoxin reductase	PF07992.10:Pyr_redox_2;	-	K00384:trxB; thioredoxin reductase (NADPH) [EC:1.8.1.9];
BFU36_RS06460	hypothetical protein	-	-	-
BFU36_RS06465	AAA family ATPase	-	-	-
BFU36_RS06475	bacteriocin	PF04454.8:Linocin_M18;	[S] COG1633 Uncharacterized conserved protein;	-
BFU36_RS06480	hypothetical protein	-	-	-
BFU36_RS06485	pyruvate dehydrogenase	PF02776.14:TPP_enzyme_N;PF00205.18:TPP_enzyme_M;PF02775.17:TPP_enzyme_C;	-	K00156:poxB; pyruvate dehydrogenase (quinone) [EC:1.2.5.1];
BFU36_RS06490	pyridine nucleotide-disulfide oxidoreductase	PF07992.10:Pyr_redox_2;	[C] COG1252 NADH dehydrogenase, FAD-containing subunit;	K03885:ndh; NADH dehydrogenase [EC:1.6.99.3];
BFU36_RS06495	acyl-CoA thioesterase	PF03061.18:4HBT;	[I] COG1607 Acyl-CoA hydrolase;	-
BFU36_RS06500	amidohydrolase	PF07969.7:Amidohydro_3;	-	K01485:codA; cytosine deaminase [EC:3.5.4.1];
BFU36_RS06505	MFS transporter	PF07690.12:MFS_1;	-	-
BFU36_RS06510	glycosyl transferase	PF00534.16:Glycos_transf_1;PF13579.2:Glyco_trans_4_4;	-	-
BFU36_RS06515	4Fe-4S ferredoxin	PF13187.2:Fer4_9;	[C] COG2440 Ferredoxin-like protein;	-
BFU36_RS06520	FAD-dependent oxidoreductase	PF12831.3:FAD_oxidored;	-	-
BFU36_RS06525	hypothetical protein	-	-	-
BFU36_RS06560	long-chain fatty acid--CoA ligase	PF13193.2:AMP-binding_C;PF00501.24:AMP-binding;	-	-
BFU36_RS06570	2-hydroxyhepta-2%2C4-diene-1%2C7-dioate isomerase	PF01557.14:FAA_hydrolase;	[Q] COG0179 2-keto-4-pentenoate hydratase/2-oxohepta-3-ene-1,7-dioic acid hydratase (catechol pathway);	-
BFU36_RS06580	MBL fold metallo-hydrolase	PF00753.23:Lactamase_B;	-	-
BFU36_RS06585	3-hydroxyacyl-CoA dehydrogenase	PF00725.18:3HCDH;PF02737.14:3HCDH_N;PF00378.16:ECH_1;	-	K15016:enoyl-CoA hydratase / 3-hydroxyacyl-CoA dehydrogenase [EC:4.2.1.17 1.1.1.35];
BFU36_RS06590	acyl-CoA dehydrogenase	PF02770.15:Acyl-CoA_dh_M;PF02771.12:Acyl-CoA_dh_N;PF00441.20:Acyl-CoA_dh_1;	-	-
BFU36_RS06595	AMP-dependent synthetase	PF13193.2:AMP-binding_C;PF00501.24:AMP-binding;	-	-
BFU36_RS06600	nucleic acid-binding protein	PF12172.4:DUF35_N;PF01796.13:OB_aCoA_assoc;	-	-
BFU36_RS06605	acetyl-CoA acetyltransferase	-	-	-
BFU36_RS06615	TetR family transcriptional regulator	PF00440.19:TetR_N;	[K] COG1309 Transcriptional regulator;	-
BFU36_RS06620	MFS transporter	PF00083.20:Sugar_tr;	-	-
BFU36_RS06625	4-hydroxybutyryl-CoA dehydratase	PF03241.9:HpaB;PF11794.4:HpaB_N;	-	-
BFU36_RS06635	MFS transporter	PF00083.20:Sugar_tr;	-	-
BFU36_RS06645	alcohol dehydrogenase	PF00107.22:ADH_zinc_N;PF08240.8:ADH_N;	-	K13953:adhP; alcohol dehydrogenase, propanol-preferring [EC:1.1.1.1];
BFU36_RS06650	3-oxoacyl-ACP reductase	PF00106.21:adh_short;	-	K00059:fabG; 3-oxoacyl-[acyl-carrier protein] reductase [EC:1.1.1.100];
BFU36_RS06660	acyl-CoA dehydrogenase	PF00441.20:Acyl-CoA_dh_1;	-	-
BFU36_RS06665	acetyl-CoA acetyltransferase	PF02803.14:Thiolase_C;PF00108.19:Thiolase_N;	-	K00626:E2.3.1.9; acetyl-CoA C-acetyltransferase [EC:2.3.1.9];
BFU36_RS06670	alcohol dehydrogenase	PF00107.22:ADH_zinc_N;PF08240.8:ADH_N;	-	K00001:E1.1.1.1; alcohol dehydrogenase [EC:1.1.1.1];
BFU36_RS06675	alpha/beta hydrolase	PF07859.9:Abhydrolase_3;	[I] COG0657 Esterase/lipase;	-
BFU36_RS06680	hypothetical protein	PF01656.19:CbiA;	-	-
BFU36_RS06685	hypothetical protein	-	-	-
BFU36_RS06690	alcohol dehydrogenase	PF00465.15:Fe-ADH;	[C] COG1454 Alcohol dehydrogenase, class IV;	K00217:E1.3.1.32; maleylacetate reductase [EC:1.3.1.32];
BFU36_RS06700	amino acid transporter	PF13520.2:AA_permease_2;	-	-
BFU36_RS06705	universal stress protein UspA	PF00582.22:Usp;	-	-
BFU36_RS06710	hypothetical protein	-	-	-
BFU36_RS06720	3-oxoacyl-[acyl-carrier-protein] reductase	PF00106.21:adh_short;	-	K00059:fabG; 3-oxoacyl-[acyl-carrier protein] reductase [EC:1.1.1.100];
BFU36_RS06725	acetyl-CoA acetyltransferase	-	-	-
BFU36_RS06730	nucleic acid-binding protein	PF12172.4:DUF35_N;	-	-
BFU36_RS06735	hypothetical protein	PF01904.14:DUF72;	-	-
BFU36_RS06740	hypothetical protein	-	-	-
BFU36_RS06755	hypothetical protein	PF06197.9:DUF998;	[S] COG3371 Predicted membrane protein;	-
BFU36_RS06760	potassium transporter TrkA	PF02254.14:TrkA_N;	[P] COG1226 Kef-type K+ transport systems, predicted NAD-binding component;	-
BFU36_RS06765	ABC transporter permease	PF07690.12:MFS_1;	-	-
BFU36_RS06775	hypothetical protein	-	[R] COG1611 Predicted Rossmann fold nucleotide-binding protein;	-
BFU36_RS06785	esterase	PF00756.16:Esterase;	-	-
BFU36_RS06795	S-methyl-5-thioribose-1-phosphate isomerase	PF01008.13:IF-2B;	[J] COG0182 Predicted translation initiation factor 2B subunit, eIF-2B alpha/beta/delta family;	K03239:EIF2B1; translation initiation factor eIF-2B subunit alpha;
BFU36_RS06800	hypothetical protein	PF01944.13:SpoIIM;	-	-
BFU36_RS06805	hypothetical protein	-	-	-
BFU36_RS06810	hypothetical protein	PF07185.7:DUF1404;	-	-
BFU36_RS06815	quinol oxidase subunit 1	PF00115.16:COX1;PF00510.14:COX3;	-	K02828:qoxC; cytochrome aa3-600 menaquinol oxidase subunit III [EC:1.10.3.12];
BFU36_RS06820	sulfocyanin	PF06525.7:SoxE;	-	-
BFU36_RS06830	cytochrome B6	PF13631.2:Cytochrom_B_N_2;	-	-
BFU36_RS06835	cytochrome B	PF00116.16:COX2;	-	K02826:qoxA; cytochrome aa3-600 menaquinol oxidase subunit II [EC:1.10.3.12];
BFU36_RS06840	quinol oxidase subunit 2	-	-	-
BFU36_RS06850	hypothetical protein	-	-	-
BFU36_RS06870	sodium:proton antiporter	PF00999.17:Na_H_Exchanger;	-	-
BFU36_RS06900	transcriptional regulator	PF09339.6:HTH_IclR;	[S] COG2512 Uncharacterized membrane-associated protein/domain;	-
BFU36_RS06910	hypothetical protein	-	-	-
BFU36_RS06915	hypothetical protein	PF16955.1:OFeT_1;	[S] COG4280 Predicted membrane protein;	-
BFU36_RS06920	5-oxoprolinase	PF02538.10:Hydantoinase_B;	-	K01474:hyuB; N-methylhydantoinase B [EC:3.5.2.14];
BFU36_RS06925	5-oxoprolinase	PF01968.14:Hydantoinase_A;PF05378.9:Hydant_A_N;	-	K01473:hyuA; N-methylhydantoinase A [EC:3.5.2.14];
BFU36_RS06935	MFS transporter	PF07690.12:MFS_1;	-	-
BFU36_RS06960	GHMP kinase	PF00288.22:GHMP_kinases_N;PF08544.9:GHMP_kinases_C;	[I] COG3890 Phosphomevalonate kinase;	K00938:E2.7.4.2; phosphomevalonate kinase [EC:2.7.4.2];
BFU36_RS06965	hypothetical protein	-	-	-
BFU36_RS06975	hypothetical protein	-	-	-
BFU36_RS06980	diphosphomevalonate decarboxylase	PF00288.22:GHMP_kinases_N;	[I] COG3407 Mevalonate pyrophosphate decarboxylase;	K01597:MVD; diphosphomevalonate decarboxylase [EC:4.1.1.33];
BFU36_RS06985	glycosyl transferase family 1	PF00534.16:Glycos_transf_1;	-	-
BFU36_RS06995	hypothetical protein	-	-	-
BFU36_RS07035	Mn2+ and Fe2+ transporter	PF01566.14:Nramp;	-	-
BFU36_RS07040	3-hydroxybutyryl-CoA dehydrogenase	PF00725.18:3HCDH;PF02737.14:3HCDH_N;	-	K00074:paaH; 3-hydroxybutyryl-CoA dehydrogenase [EC:1.1.1.157];
BFU36_RS07045	mandelate racemase	PF13378.2:MR_MLE_C;PF02746.12:MR_MLE_N;	-	-
BFU36_RS07050	thermosome subunit	PF00118.20:Cpn60_TCP1;	-	-
BFU36_RS07055	glycosyl transferase family 2	PF13641.2:Glyco_tranf_2_3;	-	-
BFU36_RS07060	alcohol dehydrogenase	PF16912.1:Glu_dehyd_C;PF08240.8:ADH_N;	-	K18125:ssgdh; aldose 1-dehydrogenase [NAD(P)+] [EC:1.1.1.359];
BFU36_RS07065	hypothetical protein	PF01869.16:BcrAD_BadFG;	[G] COG2971 Predicted N-acetylglucosamine kinase;	-
BFU36_RS07070	oxidoreductase	PF00106.21:adh_short;	-	-
BFU36_RS07090	aldehyde oxidase	PF02738.14:Ald_Xan_dh_C2;PF01315.18:Ald_Xan_dh_C;	-	-
BFU36_RS07095	MFS transporter	PF07690.12:MFS_1;	-	-
BFU36_RS07105	ABC transporter ATP-binding protein	PF00664.19:ABC_membrane;PF00005.23:ABC_tran;PF08909.7:DUF1854;	[V] COG1132 ABC-type multidrug transport system, ATPase and permease components;	-
BFU36_RS07120	amidohydrolase	PF04909.10:Amidohydro_2;	-	-
BFU36_RS07125	thiamine pyrophosphate-binding protein	PF02776.14:TPP_enzyme_N;PF00205.18:TPP_enzyme_M;PF02775.17:TPP_enzyme_C;	-	K01652:E2.2.1.6L; acetolactate synthase I/II/III large subunit [EC:2.2.1.6];
BFU36_RS07130	MFS transporter	PF07690.12:MFS_1;	-	-
BFU36_RS07135	glycoside hydrolase	PF00723.17:Glyco_hydro_15;	-	-
BFU36_RS07150	aldo/keto reductase	PF00248.17:Aldo_ket_red;	-	-
BFU36_RS07160	carboxylesterase	PF07859.9:Abhydrolase_3;	-	-
BFU36_RS07165	beta-galactosidase	PF00232.14:Glyco_hydro_1;	[G] COG2723 Beta-glucosidase/6-phospho-beta-glucosidase/beta-galactosidase;	K01190:lacZ; beta-galactosidase [EC:3.2.1.23];
BFU36_RS07175	amidase	PF01425.17:Amidase;	-	K01426:E3.5.1.4; amidase [EC:3.5.1.4];
BFU36_RS07200	ABC transporter permease	PF00528.18:BPD_transp_1;	-	K02034:ABC.PE.P1; peptide/nickel transport system permease protein;
BFU36_RS07205	ABC transporter permease	PF00528.18:BPD_transp_1;	-	K02033:ABC.PE.P; peptide/nickel transport system permease protein;
BFU36_RS07220	sugar ABC transporter permease	PF00528.18:BPD_transp_1;	-	K02034:ABC.PE.P1; peptide/nickel transport system permease protein;
BFU36_RS07225	sugar ABC transporter permease	PF00528.18:BPD_transp_1;	-	K02033:ABC.PE.P; peptide/nickel transport system permease protein;
BFU36_RS07250	alpha-xylosidase	PF13802.2:Gal_mutarotas_2;PF01055.22:Glyco_hydro_31;	[G] COG1501 Alpha-glucosidases, family 31 of glycosyl hydrolases;	-
BFU36_RS07270	alcohol dehydrogenase	PF16912.1:Glu_dehyd_C;PF08240.8:ADH_N;	-	K18125:ssgdh; aldose 1-dehydrogenase [NAD(P)+] [EC:1.1.1.359];
BFU36_RS07300	sugar ABC transporter ATP-binding protein	PF00005.23:ABC_tran;	-	K10199:ABC.GLC.A; glucose/arabinose transport system ATP-binding protein;
BFU36_RS07305	mandelate racemase	PF13378.2:MR_MLE_C;PF02746.12:MR_MLE_N;	-	-
BFU36_RS07315	aldose dehydrogenase	PF00106.21:adh_short;	[IQR] COG1028 Dehydrogenases with different specificities (related to short-chain alcohol dehydrogenases);	-
BFU36_RS07355	carnitine dehydratase	PF02515.13:CoA_transf_3;	-	-
BFU36_RS07360	hypothetical protein	PF01575.15:MaoC_dehydratas;	-	-
BFU36_RS07390	short-chain dehydrogenase	PF00106.21:adh_short;	-	K00059:fabG; 3-oxoacyl-[acyl-carrier protein] reductase [EC:1.1.1.100];
BFU36_RS07395	cystathionine gamma-lyase	PF01053.16:Cys_Met_Meta_PP;	[E] COG0626 Cystathionine beta-lyases/cystathionine gamma-synthases;	-
BFU36_RS07400	hypothetical protein	PF01042.17:Ribonuc_L-PSP;	[J] COG0251 Putative translation initiation inhibitor, yjgF family;	-
BFU36_RS07455	sugar ABC transporter ATP-binding protein	PF00005.23:ABC_tran;	-	K10199:ABC.GLC.A; glucose/arabinose transport system ATP-binding protein;
BFU36_RS07485	nucleoside hydrolase	PF01156.15:IU_nuc_hydro;	[F] COG1957 Inosine-uridine nucleoside N-ribohydrolase;	K01239:iunH; purine nucleosidase [EC:3.2.2.1];
BFU36_RS07495	AMP-dependent synthetase	PF13193.2:AMP-binding_C;PF00501.24:AMP-binding;	-	K01897:ACSL; long-chain acyl-CoA synthetase [EC:6.2.1.3];
BFU36_RS07505	alcohol dehydrogenase	PF00107.22:ADH_zinc_N;PF08240.8:ADH_N;	-	K13953:adhP; alcohol dehydrogenase, propanol-preferring [EC:1.1.1.1];
BFU36_RS07525	dolichyl-phosphate mannose synthase	PF00535.22:Glycos_transf_2;	-	-
BFU36_RS07545	aldehyde dehydrogenase	PF00171.18:Aldedh;	-	K00128:ALDH; aldehyde dehydrogenase (NAD+) [EC:1.2.1.3];
BFU36_RS07550	RNA polymerase subunit sigma-70	PF04967.8:HTH_10;	-	-
BFU36_RS07555	hypothetical protein	PF04343.9:DUF488;	[S] COG3189 Uncharacterized conserved protein;	-
BFU36_RS07560	cation-binding protein	-	-	-
BFU36_RS07575	hypothetical protein	-	-	-
BFU36_RS07595	phenylacetic acid degradation protein	PF01883.15:DUF59;	[R] COG2151 Predicted metal-sulfur cluster biosynthetic enzyme;	-
BFU36_RS07600	nitric oxide response protein	-	-	-
BFU36_RS07615	carbon monoxide dehydrogenase	PF01799.16:Fer2_2;PF00941.17:FAD_binding_5;PF03450.13:CO_deh_flav_C;PF00111.23:Fer2;	-	-
BFU36_RS07625	hypothetical protein	PF00892.16:EamA;	-	-
BFU36_RS07630	carnitine dehydratase	PF02515.13:CoA_transf_3;	[C] COG1804 Predicted acyl-CoA transferases/carnitine dehydratase;	-
BFU36_RS07635	MFS transporter	PF07690.12:MFS_1;	-	-
BFU36_RS07640	AMP-dependent synthetase	PF13193.2:AMP-binding_C;PF00501.24:AMP-binding;	-	K01895:ACSS; acetyl-CoA synthetase [EC:6.2.1.1];
BFU36_RS07645	hypothetical protein	-	-	-
BFU36_RS07650	hypothetical protein	-	-	-
BFU36_RS07665	ATPase	PF01656.19:CbiA;	-	-
BFU36_RS07670	amidohydrolase	PF01979.16:Amidohydro_1;	[Q] COG1228 Imidazolonepropionase and related amidohydrolases;	-
BFU36_RS07680	hypothetical protein	PF01894.13:UPF0047;	[S] COG0432 Uncharacterized conserved protein;	-
BFU36_RS07695	alcohol dehydrogenase	PF00107.22:ADH_zinc_N;PF08240.8:ADH_N;	-	K13953:adhP; alcohol dehydrogenase, propanol-preferring [EC:1.1.1.1];
BFU36_RS07700	peroxiredoxin	PF10417.5:1-cysPrx_C;PF00578.17:AhpC-TSA;	-	K03386:PRDX2_4; peroxiredoxin (alkyl hydroperoxide reductase subunit C) [EC:1.11.1.15];
BFU36_RS07705	pyridine nucleotide-disulfide oxidoreductase	PF07992.10:Pyr_redox_2;	-	K03885:ndh; NADH dehydrogenase [EC:1.6.99.3];
BFU36_RS07710	hypothetical protein	-	-	-
BFU36_RS07720	MarR family transcriptional regulator	PF13463.2:HTH_27;	-	-
BFU36_RS07725	MFS transporter	PF07690.12:MFS_1;	-	-
BFU36_RS07755	hypothetical protein	PF07788.7:PDDEXK_10;PF12644.3:DUF3782;	-	-
BFU36_RS07770	peptidase M32	PF02074.11:Peptidase_M32;	[E] COG2317 Zn-dependent carboxypeptidase;	-
BFU36_RS07775	dihydroxy-acid dehydratase	PF00920.17:ILVD_EDD;	[EG] COG0129 Dihydroxyacid dehydratase/phosphogluconate dehydratase;	K01687:ilvD; dihydroxy-acid dehydratase [EC:4.2.1.9];
BFU36_RS07785	phosphomethylpyrimidine synthase	PF01964.14:ThiC_Rad_SAM;	-	K03147:thiC; phosphomethylpyrimidine synthase [EC:4.1.99.17];
BFU36_RS07800	response regulator SirA	PF01206.13:TusA;	-	-
BFU36_RS07815	hypothetical protein	-	-	-
BFU36_RS07820	hypothetical protein	PF00005.23:ABC_tran;	[P] COG1121 ABC-type Mn/Zn transport systems, ATPase component;	-
BFU36_RS07825	glycosyl transferase	PF00343.16:Phosphorylase;	[G] COG0058 Glucan phosphorylase;	K00688:PYG; starch phosphorylase [EC:2.4.1.1];
BFU36_RS07830	MFS transporter	PF00083.20:Sugar_tr;	-	-
BFU36_RS07835	hypothetical protein	PF09286.7:Pro-kuma_activ;	[O] COG4934 Predicted protease;	-
BFU36_RS07840	thermopsin	PF05317.7:Thermopsin;	-	-
BFU36_RS07860	hypothetical protein	PF05942.7:PaREP1;	-	-
BFU36_RS07865	hypothetical protein	PF05942.7:PaREP1;	-	-
BFU36_RS07870	aldose epimerase	PF01263.16:Aldose_epim;	[G] COG2017 Galactose mutarotase and related enzymes;	K01785:galM; aldose 1-epimerase [EC:5.1.3.3];
BFU36_RS07875	hypothetical protein	PF09941.5:DUF2173;	[S] COG4831 Uncharacterized conserved protein;	-
BFU36_RS07880	MFS transporter	PF07690.12:MFS_1;	-	-
BFU36_RS07885	RNA helicase	PF00271.27:Helicase_C;PF00270.25:DEAD;	[LKJ] COG0513 Superfamily II DNA and RNA helicases;	K05592:deaD; ATP-dependent RNA helicase DeaD [EC:3.6.4.13];
BFU36_RS07935	hypothetical protein	PF13520.2:AA_permease_2;	-	-
BFU36_RS07940	hypothetical protein	PF06053.7:DUF929;	-	-
BFU36_RS07945	hypothetical protein	-	-	-
BFU36_RS07950	4Fe-4S ferredoxin	PF13237.2:Fer4_10;	-	-
BFU36_RS07960	AsnC family transcriptional regulator	PF13412.2:HTH_24;	-	-
BFU36_RS07965	small metal-binding protein	PF06348.7:DUF1059;	-	-
BFU36_RS07970	small metal-binding protein	PF06348.7:DUF1059;	[S] COG5466 Predicted small metal-binding protein;	-
BFU36_RS07975	pyridine nucleotide-disulfide oxidoreductase	PF07992.10:Pyr_redox_2;	-	-
BFU36_RS07980	hypothetical protein	-	-	-
BFU36_RS07985	thiosulfate sulfurtransferase	PF00581.16:Rhodanese;	-	K01011:TST; thiosulfate/3-mercaptopyruvate sulfurtransferase [EC:2.8.1.1 2.8.1.2];
BFU36_RS07990	uroporphyrin-III methyltransferase	PF00590.16:TP_methylase;	-	K02303:cobA; uroporphyrin-III C-methyltransferase [EC:2.1.1.107];
BFU36_RS07995	nitrite reductase	PF01077.18:NIR_SIR;PF03460.13:NIR_SIR_ferr;	[P] COG0155 Sulfite reductase, beta subunit (hemoprotein);	K00381:cysI; sulfite reductase (NADPH) hemoprotein beta-component [EC:1.8.1.2];
BFU36_RS08000	phosphoadenosine phosphosulfate reductase	PF01507.15:PAPS_reduct;	[EH] COG0175 3'-phosphoadenosine 5'-phosphosulfate sulfotransferase (PAPS reductase)/FAD synthetase and related enzymes;	K00390:cysH; phosphoadenosine phosphosulfate reductase [EC:1.8.4.8 1.8.4.10];
BFU36_RS08005	sulfate adenylyltransferase	PF01747.13:ATP-sulfurylase;PF14306.2:PUA_2;	[P] COG2046 ATP sulfurylase (sulfate adenylyltransferase);	K00958:sat; sulfate adenylyltransferase [EC:2.7.7.4];
BFU36_RS08010	hypothetical protein	-	-	-
BFU36_RS08020	carbon monoxide dehydrogenase	PF13478.2:XdhC_C;	-	-
BFU36_RS08025	alcohol dehydrogenase	PF13602.2:ADH_zinc_N_2;PF08240.8:ADH_N;	-	K00001:E1.1.1.1; alcohol dehydrogenase [EC:1.1.1.1];
BFU36_RS08030	acyl-CoA dehydrogenase	PF02770.15:Acyl-CoA_dh_M;PF02771.12:Acyl-CoA_dh_N;PF00441.20:Acyl-CoA_dh_1;	-	-
BFU36_RS08035	long-chain fatty acid--CoA ligase	PF13193.2:AMP-binding_C;PF00501.24:AMP-binding;	-	-
BFU36_RS08040	acetyl-CoA acetyltransferase	PF02803.14:Thiolase_C;PF00108.19:Thiolase_N;	-	K00626:E2.3.1.9; acetyl-CoA C-acetyltransferase [EC:2.3.1.9];
BFU36_RS08050	3-hydroxybutyryl-CoA dehydrogenase	PF00725.18:3HCDH;PF02737.14:3HCDH_N;	-	K00074:paaH; 3-hydroxybutyryl-CoA dehydrogenase [EC:1.1.1.157];
BFU36_RS08055	hypothetical protein	-	-	-
BFU36_RS08060	hypothetical protein	-	[S] COG3370 Uncharacterized protein conserved in archaea;	-
BFU36_RS08065	hypothetical protein	PF00892.16:EamA;	-	-
BFU36_RS08070	malate dehydrogenase	PF00390.15:malic;PF03949.11:Malic_M;	[C] COG0281 Malic enzyme;	K00027:ME2; malate dehydrogenase (oxaloacetate-decarboxylating) [EC:1.1.1.38];
BFU36_RS08075	GNAT family N-acetyltransferase	PF13508.2:Acetyltransf_7;	-	-
BFU36_RS08080	acetate--CoA ligase	PF00501.24:AMP-binding;PF13193.2:AMP-binding_C;PF16177.1:ACAS_N;	-	K01895:ACSS; acetyl-CoA synthetase [EC:6.2.1.1];
BFU36_RS08085	esterase	PF03061.18:4HBT;	-	-
BFU36_RS08090	selenium-binding protein	PF05694.7:SBP56;	-	-
BFU36_RS08095	hypothetical protein	-	-	-
BFU36_RS08110	MFS transporter	PF07690.12:MFS_1;	-	-
BFU36_RS08115	MFS transporter	PF07690.12:MFS_1;	-	-
BFU36_RS08120	sugar ABC transporter ATP-binding protein	PF00005.23:ABC_tran;	-	K10199:ABC.GLC.A; glucose/arabinose transport system ATP-binding protein;
BFU36_RS08140	metallopeptidase	-	[R] COG4900 Predicted metallopeptidase;	-
BFU36_RS08145	creatininase	PF02633.10:Creatininase;	[R] COG1402 Uncharacterized protein, putative amidase;	K01470:E3.5.2.10; creatinine amidohydrolase [EC:3.5.2.10];
BFU36_RS08170	MFS transporter	PF07690.12:MFS_1;PF00083.20:Sugar_tr;	-	-
BFU36_RS08175	amidohydrolase	PF01979.16:Amidohydro_1;	-	-
BFU36_RS08180	methyltransferase type 11	PF08241.8:Methyltransf_11;	-	-
BFU36_RS08185	AMP-dependent synthetase	PF13193.2:AMP-binding_C;PF00501.24:AMP-binding;	-	K01895:ACSS; acetyl-CoA synthetase [EC:6.2.1.1];
BFU36_RS08190	hypothetical protein	PF07884.10:VKOR;	-	-
BFU36_RS08195	glutamate dehydrogenase	PF02812.14:ELFV_dehydrog_N;PF00208.17:ELFV_dehydrog;	-	K00261:GLUD1_2; glutamate dehydrogenase (NAD(P)+) [EC:1.4.1.3];
BFU36_RS08200	MFS transporter	PF07690.12:MFS_1;	-	-
BFU36_RS08210	dioxygenase	PF02900.14:LigB;	-	-
BFU36_RS08220	4-hydroxyphenylacetate 3-hydroxylase	PF03241.9:HpaB;PF11794.4:HpaB_N;	[Q] COG2368 Aromatic ring hydroxylase;	K00483:hpaB; 4-hydroxyphenylacetate 3-monooxygenase [EC:1.14.14.9];
BFU36_RS08225	3%2C4-dihydroxyphenylacetate 2%2C3-dioxygenase	PF00903.21:Glyoxalase;	-	K00446:dmpB; catechol 2,3-dioxygenase [EC:1.13.11.2];
BFU36_RS08230	flavin reductase	PF01613.14:Flavin_Reduct;	[R] COG1853 Conserved protein/domain typically associated with flavoprotein oxygenases, DIM6/NTAB family;	-
BFU36_RS08235	MFS transporter	PF00083.20:Sugar_tr;	-	-
BFU36_RS08240	bacterio-opsin activator	PF04967.8:HTH_10;	-	-
BFU36_RS08245	AMP-dependent synthetase	PF00501.24:AMP-binding;PF13193.2:AMP-binding_C;PF16177.1:ACAS_N;	-	K01895:ACSS; acetyl-CoA synthetase [EC:6.2.1.1];
BFU36_RS08250	acyl-CoA dehydrogenase	PF02770.15:Acyl-CoA_dh_M;PF02771.12:Acyl-CoA_dh_N;PF00441.20:Acyl-CoA_dh_1;	-	-
BFU36_RS08255	acetyl-CoA acetyltransferase	-	-	K00626:E2.3.1.9; acetyl-CoA C-acetyltransferase [EC:2.3.1.9];
BFU36_RS08260	acetyl-CoA acetyltransferase	PF00108.19:Thiolase_N;	-	K00626:E2.3.1.9; acetyl-CoA C-acetyltransferase [EC:2.3.1.9];
BFU36_RS08265	DNA-binding protein	PF12172.4:DUF35_N;	-	-
BFU36_RS08270	DNA-binding protein	PF12172.4:DUF35_N;	-	-
BFU36_RS08280	indolepyruvate ferredoxin oxidoreductase subunit alpha	PF01855.15:POR_N;PF02775.17:TPP_enzyme_C;PF13237.2:Fer4_10;	[C] COG4231 Indolepyruvate ferredoxin oxidoreductase, alpha and beta subunits;	-
BFU36_RS08285	indolepyruvate oxidoreductase	PF01558.14:POR;	-	-
BFU36_RS08290	AMP-dependent synthetase	PF00501.24:AMP-binding;PF13193.2:AMP-binding_C;PF16177.1:ACAS_N;	-	K01895:ACSS; acetyl-CoA synthetase [EC:6.2.1.1];
BFU36_RS08295	peroxiredoxin	PF00578.17:AhpC-TSA;	[O] COG1225 Peroxiredoxin;	-
BFU36_RS08305	carboxymethylenebutenolidase	PF01738.14:DLH;	[Q] COG0412 Dienelactone hydrolase and related enzymes;	K01061:E3.1.1.45; carboxymethylenebutenolidase [EC:3.1.1.45];
BFU36_RS08320	hypothetical protein	PF09623.6:Cas_NE0113;	-	-
BFU36_RS08325	TenA family transcriptional regulator	PF03070.12:TENA_THI-4;	-	-
BFU36_RS08330	aldehyde oxidase	PF02738.14:Ald_Xan_dh_C2;PF01315.18:Ald_Xan_dh_C;	-	-
BFU36_RS08340	glycogen debranching enzyme GlgX	PF02922.14:CBM_48;PF00128.20:Alpha-amylase;	[G] COG1523 Type II secretory pathway, pullulanase PulA and related glycosidases;	-
BFU36_RS08360	AAA family ATPase	PF09336.6:Vps4_C;PF00004.25:AAA;	-	-
BFU36_RS08375	pyridine nucleotide-disulfide oxidoreductase	PF07992.10:Pyr_redox_2;PF14759.2:Reductase_C;	-	-
BFU36_RS08380	bacitracin ABC transporter permease	PF12679.3:ABC2_membrane_2;	-	-
BFU36_RS08385	antibiotic ABC transporter ATP-binding protein	PF00005.23:ABC_tran;	-	-
BFU36_RS08390	hypothetical protein	-	-	-
BFU36_RS08395	amidohydrolase	PF04909.10:Amidohydro_2;	[R] COG2159 Predicted metal-dependent hydrolase of the TIM-barrel fold;	-
BFU36_RS08400	2-hydroxyhepta-2%2C4-diene-1%2C7-dioate isomerase	PF01557.14:FAA_hydrolase;	-	-
BFU36_RS08405	FAD-dependent oxidoreductase	PF13450.2:NAD_binding_8;	[Q] COG1233 Phytoene dehydrogenase and related proteins;	-
BFU36_RS08415	succinate--CoA ligase subunit alpha	PF02629.15:CoA_binding;PF00549.15:Ligase_CoA;	[C] COG0074 Succinyl-CoA synthetase, alpha subunit;	K01902:sucD; succinyl-CoA synthetase alpha subunit [EC:6.2.1.5];
BFU36_RS08420	succinate--CoA ligase	PF00549.15:Ligase_CoA;PF08442.6:ATP-grasp_2;	[C] COG0045 Succinyl-CoA synthetase, beta subunit;	K01903:sucC; succinyl-CoA synthetase beta subunit [EC:6.2.1.5];
BFU36_RS08425	DNA endonuclease III	PF00730.21:HhH-GPD;	[L] COG2231 Uncharacterized protein related to Endonuclease III;	-
BFU36_RS08430	sulfocyanin	PF06525.7:SoxE;	-	-
BFU36_RS08435	hypothetical protein	-	-	-
BFU36_RS08440	NAD-dependent protein deacylase	PF02146.13:SIR2;	[K] COG0846 NAD-dependent protein deacetylases, SIR2 family;	-
BFU36_RS08450	nucleotidyltransferase	PF00483.19:NTP_transferase;	-	-
BFU36_RS08455	cysteine methyltransferase	PF01035.16:DNA_binding_1;	[L] COG0350 Methylated DNA-protein cysteine methyltransferase;	-
BFU36_RS08460	threonine--tRNA ligase	PF00587.21:tRNA-synt_2b;PF03129.16:HGTP_anticodon;	-	K01868:TARS; threonyl-tRNA synthetase [EC:6.1.1.3];
BFU36_RS08465	polysaccharide biosynthesis protein	PF04101.12:Glyco_tran_28_C;	[M] COG0707 UDP-N-acetylglucosamine:LPS N-acetylglucosamine transferase;	-
BFU36_RS08475	hypothetical protein	-	-	-
BFU36_RS08485	aldehyde oxidase	PF02738.14:Ald_Xan_dh_C2;PF01315.18:Ald_Xan_dh_C;	-	-
BFU36_RS08505	oligopeptide ABC transporter ATP-binding protein	PF00005.23:ABC_tran;PF08352.8:oligo_HPY;	-	K02032:ABC.PE.A1; peptide/nickel transport system ATP-binding protein;
BFU36_RS08510	peptide ABC transporter ATP-binding protein	PF00005.23:ABC_tran;PF08352.8:oligo_HPY;	-	K02031:ABC.PE.A; peptide/nickel transport system ATP-binding protein;
BFU36_RS08515	peptide ABC transporter permease	PF00528.18:BPD_transp_1;	-	K02034:ABC.PE.P1; peptide/nickel transport system permease protein;
BFU36_RS08520	peptide ABC transporter permease	PF00528.18:BPD_transp_1;	-	K02033:ABC.PE.P; peptide/nickel transport system permease protein;
BFU36_RS08545	MFS transporter	PF00083.20:Sugar_tr;	-	-
BFU36_RS08555	peptide ABC transporter ATP-binding protein	PF00005.23:ABC_tran;PF08352.8:oligo_HPY;	[E] COG4608 ABC-type oligopeptide transport system, ATPase component;	K02032:ABC.PE.A1; peptide/nickel transport system ATP-binding protein;
BFU36_RS08560	dipeptide/oligopeptide/nickel ABC transporter ATP-binding protein	PF00005.23:ABC_tran;PF08352.8:oligo_HPY;	[EP] COG0444 ABC-type dipeptide/oligopeptide/nickel transport system, ATPase component;	K02031:ABC.PE.A; peptide/nickel transport system ATP-binding protein;
BFU36_RS08565	peptide ABC transporter permease	PF00528.18:BPD_transp_1;	[EP] COG1173 ABC-type dipeptide/oligopeptide/nickel transport systems, permease components;	K02034:ABC.PE.P1; peptide/nickel transport system permease protein;
BFU36_RS08580	hypothetical protein	PF01523.12:PmbA_TldD;	-	-
BFU36_RS08585	Zn-dependent protease	PF01523.12:PmbA_TldD;	-	-
BFU36_RS08590	uracil-DNA glycosylase	PF03167.15:UDG;	-	-
BFU36_RS08605	4-aminobutyrate aminotransferase	PF00202.17:Aminotran_3;	-	K00836:ectB; diaminobutyrate-2-oxoglutarate transaminase [EC:2.6.1.76];
BFU36_RS08620	agmatinase	PF00491.17:Arginase;	-	K01480:speB; agmatinase [EC:3.5.3.11];
BFU36_RS08635	glutamate-1-semialdehyde aminotransferase	PF00202.17:Aminotran_3;	[H] COG0001 Glutamate-1-semialdehyde aminotransferase;	-
BFU36_RS08640	aminotransferase	PF00202.17:Aminotran_3;	[E] COG0160 4-aminobutyrate aminotransferase and related aminotransferases;	K15372:toa; taurine---2-oxoglutarate transaminase [EC:2.6.1.55];
BFU36_RS08645	ArsR family transcriptional regulator	PF01037.17:AsnC_trans_reg;PF13412.2:HTH_24;	-	-
BFU36_RS08650	dipeptide/oligopeptide/nickel ABC transporter ATP-binding protein	PF00005.23:ABC_tran;PF08352.8:oligo_HPY;	-	K02032:ABC.PE.A1; peptide/nickel transport system ATP-binding protein;
BFU36_RS08655	peptide ABC transporter permease	PF00528.18:BPD_transp_1;	-	-
BFU36_RS08660	peptide ABC transporter permease	PF00528.18:BPD_transp_1;	-	-
BFU36_RS08675	hypothetical protein	PF00202.17:Aminotran_3;	[H] COG0001 Glutamate-1-semialdehyde aminotransferase;	-
BFU36_RS08685	hypothetical protein	PF05942.7:PaREP1;	-	-
BFU36_RS08690	hypothetical protein	PF05942.7:PaREP1;	-	-
BFU36_RS08695	mercury(II) reductase	PF02852.18:Pyr_redox_dim;PF07992.10:Pyr_redox_2;	-	-
BFU36_RS08700	transcriptional regulator	PF01022.16:HTH_5;	-	-
BFU36_RS08705	5'-methylthioadenosine phosphorylase	PF01048.16:PNP_UDP_1;	[F] COG2820 Uridine phosphorylase;	K00772:mtaP; 5'-methylthioadenosine phosphorylase [EC:2.4.2.28];
BFU36_RS08710	gluconolaconase	PF08450.8:SGL;	[G] COG3386 Gluconolactonase;	-
BFU36_RS08715	MFS transporter	PF07690.12:MFS_1;	-	-
BFU36_RS08720	acylaminoacyl-peptidase	PF00326.17:Peptidase_S9;	-	-
BFU36_RS08730	TenA family transcriptional regulator	PF16293.1:zf-C2H2_9;PF03070.12:TENA_THI-4;	[H] COG5424 Pyrroloquinoline quinone (Coenzyme PQQ) biosynthesis protein C;	-
BFU36_RS08735	hypothetical protein	PF11494.4:Ta0938;	-	-
BFU36_RS08740	hypothetical protein	-	-	-
BFU36_RS08745	acetyl-CoA acetyltransferase	PF02803.14:Thiolase_C;PF00108.19:Thiolase_N;	-	K00632:fadA; acetyl-CoA acyltransferase [EC:2.3.1.16];
BFU36_RS08755	heat-shock protein HspX	PF01435.14:Peptidase_M48;	-	-
BFU36_RS08765	hypothetical protein	PF03692.11:CxxCxxCC;	[R] COG0727 Predicted Fe-S-cluster oxidoreductase;	-
BFU36_RS08775	MFS transporter	PF07690.12:MFS_1;	-	-
BFU36_RS08780	AIR synthase	PF00586.20:AIRS;PF02769.18:AIRS_C;	-	-
BFU36_RS08790	hypothetical protein	PF04457.8:DUF504;	[S] COG1531 Uncharacterized protein conserved in archaea;	-
BFU36_RS08795	hypothetical protein	-	-	-
BFU36_RS08810	hypothetical protein	PF13463.2:HTH_27;	-	-
BFU36_RS08820	type II secretion system protein	PF00482.19:T2SSF;	-	-
BFU36_RS08825	type II secretion system protein VirB	PF00437.16:T2SSE;	-	-
BFU36_RS08850	precorrin-8X methylmutase	PF01903.13:CbiX;PF02570.11:CbiC;	[H] COG2082 Precorrin isomerase;	K06042:cobH-cbiC; precorrin-8X/cobalt-precorrin-8 methylmutase [EC:5.4.99.61 5.4.99.60];
BFU36_RS08855	precorrin-3B C(17)-methyltransferase	PF00590.16:TP_methylase;	[H] COG1010 Precorrin-3B methylase;	K05934:E2.1.1.131; precorrin-3B C17-methyltransferase [EC:2.1.1.131];
BFU36_RS08860	cobalt-precorrin-5B (C(1))-methyltransferase	PF01888.13:CbiD;	[H] COG1903 Cobalamin biosynthesis protein CbiD;	K02188:cbiD; cobalt-precorrin-5B (C1)-methyltransferase [EC:2.1.1.195];
BFU36_RS08865	precorrin-6Y C5%2C15-methyltransferase (decarboxylating) subunit CbiT	PF12847.3:Methyltransf_18;	[H] COG2242 Precorrin-6B methylase 2;	K02191:cbiT; cobalt-precorrin-6B (C15)-methyltransferase [EC:2.1.1.196];
BFU36_RS08870	precorrin-2 C(20)-methyltransferase	PF00590.16:TP_methylase;	[H] COG2243 Precorrin-2 methylase;	K03394:cobI-cbiL; precorrin-2/cobalt-factor-2 C20-methyltransferase [EC:2.1.1.130 2.1.1.151];
BFU36_RS08875	precorrin-4 C(11)-methyltransferase	PF00590.16:TP_methylase;	[H] COG2875 Precorrin-4 methylase;	K05936:cobM; precorrin-4/cobalt-precorrin-4 C11-methyltransferase [EC:2.1.1.133 2.1.1.271];
BFU36_RS08880	cobalamin biosynthesis protein CbiG	PF11760.4:CbiG_N;PF01890.12:CbiG_C;	-	K02189:cbiG; cobalt-precorrin 5A hydrolase [EC:3.7.1.12];
BFU36_RS08885	precorrin-6y C5%2C15-methyltransferase (decarboxylating) subunit CbiE	PF00590.16:TP_methylase;	[H] COG2241 Precorrin-6B methylase 1;	K03399:cbiE; cobalt-precorrin-7 (C5)-methyltransferase [EC:2.1.1.289];
BFU36_RS08890	thioesterase	PF13279.2:4HBT_2;	[R] COG0824 Predicted thioesterase;	-
BFU36_RS08915	protein kinase	PF00069.21:Pkinase;	[RTKL] COG0515 Serine/threonine protein kinase;	-
BFU36_RS08925	4Fe-4S ferredoxin	PF13247.2:Fer4_11;PF12800.3:Fer4_4;	-	-
BFU36_RS08960	hypothetical protein	PF10061.5:DUF2299;	[S] COG5440 Uncharacterized conserved protein;	-
BFU36_RS08970	leucyl aminopeptidase	PF01433.16:Peptidase_M1;PF11838.4:ERAP1_C;	-	-
BFU36_RS08990	hypothetical protein	PF01380.18:SIS;	[M] COG0449 Glucosamine 6-phosphate synthetase, contains amidotransferase and phosphosugar isomerase domains;	-
BFU36_RS08995	ABC transporter ATP-binding protein	PF00005.23:ABC_tran;PF08352.8:oligo_HPY;	-	K02032:ABC.PE.A1; peptide/nickel transport system ATP-binding protein;
BFU36_RS09000	ABC transporter ATP-binding protein	PF00005.23:ABC_tran;PF08352.8:oligo_HPY;	-	K02031:ABC.PE.A; peptide/nickel transport system ATP-binding protein;
BFU36_RS09010	peptide ABC transporter permease	PF00528.18:BPD_transp_1;	-	K02034:ABC.PE.P1; peptide/nickel transport system permease protein;
BFU36_RS09020	ABC transporter permease	PF00528.18:BPD_transp_1;	-	K02033:ABC.PE.P; peptide/nickel transport system permease protein;
BFU36_RS09035	mandelate racemase	PF13378.2:MR_MLE_C;PF02746.12:MR_MLE_N;	-	K01684:dgoD; galactonate dehydratase [EC:4.2.1.6];
BFU36_RS09040	hypothetical protein	PF07185.7:DUF1404;	-	-
BFU36_RS09050	hypothetical protein	-	-	-
BFU36_RS09055	Rieske (2Fe-2S) protein	PF00355.22:Rieske;	[C] COG0723 Rieske Fe-S protein;	-
BFU36_RS09060	quinol oxidase subunit 2	-	[C] COG1622 Heme/copper-type cytochrome/quinol oxidases, subunit 2;	K02826:qoxA; cytochrome aa3-600 menaquinol oxidase subunit II [EC:1.10.3.12];
BFU36_RS09065	cytochrome B6	PF00115.16:COX1;	-	K02827:qoxB; cytochrome aa3-600 menaquinol oxidase subunit I [EC:1.10.3.12];
BFU36_RS09070	cytochrome B	PF13631.2:Cytochrom_B_N_2;PF00032.13:Cytochrom_B_C;	[C] COG1290 Cytochrome b subunit of the bc complex;	-
BFU36_RS09080	UDP-diphosphatase	PF01569.17:PAP2;	[I] COG0671 Membrane-associated phospholipid phosphatase;	-
BFU36_RS09085	AsnC family transcriptional regulator	PF13412.2:HTH_24;PF08394.6:Arc_trans_TRASH;	-	-
BFU36_RS09090	YHS domain-containing protein	PF04945.9:YHS;	[S] COG3350 Uncharacterized conserved protein;	-
BFU36_RS09095	ATPase P	PF00122.16:E1-E2_ATPase;PF00702.22:Hydrolase;PF00403.22:HMA;	[P] COG2217 Cation transport ATPase;	-
BFU36_RS09100	hypothetical protein	-	-	-
BFU36_RS09105	multidrug ABC transporter ATP-binding protein	PF00005.23:ABC_tran;	-	-
BFU36_RS09110	ABC transporter	PF01061.20:ABC2_membrane;	-	-
BFU36_RS09120	fructose-bisphosphate aldolase	PF12007.4:DUF3501;	-	-
BFU36_RS09125	glycerol-3-phosphate dehydrogenase	PF02754.12:CCG;	-	K00113:glpC; glycerol-3-phosphate dehydrogenase subunit C [EC:1.1.5.3];
BFU36_RS09130	rubrerythrin	PF02915.13:Rubrerythrin;	[C] COG1592 Rubrerythrin;	-
BFU36_RS09145	aldehyde oxidase	PF02738.14:Ald_Xan_dh_C2;PF01315.18:Ald_Xan_dh_C;	-	K18020:cutA; glyceraldehyde dehydrogenase large subunit [EC:1.2.99.8];
BFU36_RS09150	(2Fe-2S)-binding protein	PF01799.16:Fer2_2;	-	K18022:cutC; glyceraldehyde dehydrogenase small subunit [EC:1.2.99.8];
BFU36_RS09155	carbon monoxide dehydrogenase	PF00941.17:FAD_binding_5;PF03450.13:CO_deh_flav_C;	-	K18021:cutB; glyceraldehyde dehydrogenase medium subunit [EC:1.2.99.8];
BFU36_RS09160	selenophosphate synthetase	PF02769.18:AIRS_C;	[E] COG0709 Selenophosphate synthase;	-
BFU36_RS09165	rhodanese	PF00581.16:Rhodanese;	-	-
BFU36_RS09170	transcriptional regulator	-	-	-
BFU36_RS09175	hypothetical protein	-	-	-
BFU36_RS09180	hypothetical protein	PF07849.7:DUF1641;	-	-
BFU36_RS09185	hypothetical protein	PF02635.11:DrsE;	-	-
BFU36_RS09190	pyridine nucleotide-disulfide oxidoreductase	PF07992.10:Pyr_redox_2;	-	K17218:sqr; sulfide:quinone oxidoreductase [EC:1.8.5.4];
BFU36_RS09195	response regulator SirA	PF01206.13:TusA;	[O] COG0425 Predicted redox protein, regulator of disulfide bond formation;	-
BFU36_RS09200	hypothetical protein	PF02635.11:DrsE;	-	-
BFU36_RS09205	phenylacetate--CoA ligase	PF14535.2:AMP-binding_C_2;PF00501.24:AMP-binding;	-	K01912:paaK; phenylacetate-CoA ligase [EC:6.2.1.30];
BFU36_RS09210	DNA-binding protein	PF12172.4:DUF35_N;PF01796.13:OB_aCoA_assoc;	-	-
BFU36_RS09215	acetyl-CoA acetyltransferase	PF02803.14:Thiolase_C;PF00108.19:Thiolase_N;	-	K00626:E2.3.1.9; acetyl-CoA C-acetyltransferase [EC:2.3.1.9];
BFU36_RS09220	enoyl-CoA hydratase	PF00378.16:ECH_1;	-	-
BFU36_RS09225	enoyl-CoA hydratase	PF00378.16:ECH_1;	-	-
BFU36_RS09235	aminobenzoate oxygenase	-	-	-
BFU36_RS09250	peptide ABC transporter permease	PF00528.18:BPD_transp_1;	-	K02033:ABC.PE.P; peptide/nickel transport system permease protein;
BFU36_RS09255	peptide ABC transporter permease	PF00528.18:BPD_transp_1;	-	K02034:ABC.PE.P1; peptide/nickel transport system permease protein;
BFU36_RS09260	peptide ABC transporter ATP-binding protein	PF00005.23:ABC_tran;PF08352.8:oligo_HPY;	-	K02031:ABC.PE.A; peptide/nickel transport system ATP-binding protein;
BFU36_RS09265	dipeptide/oligopeptide/nickel ABC transporter ATP-binding protein	PF00005.23:ABC_tran;PF08352.8:oligo_HPY;	-	K02032:ABC.PE.A1; peptide/nickel transport system ATP-binding protein;
BFU36_RS09275	alkyl hydroperoxide reductase	PF00578.17:AhpC-TSA;	-	-
BFU36_RS09280	2-alkenal reductase	PF13180.2:PDZ_2;PF13365.2:Trypsin_2;	[O] COG0265 Trypsin-like serine proteases, typically periplasmic, contain C-terminal PDZ domain;	-
BFU36_RS09290	sugar ABC transporter ATP-binding protein	PF00005.23:ABC_tran;	-	K10112:msmX; multiple sugar transport system ATP-binding protein;
BFU36_RS09310	hypothetical protein	-	-	-
BFU36_RS09315	glycosyl transferase family 1	PF00534.16:Glycos_transf_1;	-	K13057:treT; trehalose synthase [EC:2.4.1.245];
BFU36_RS09330	hypothetical protein	-	-	-
BFU36_RS09335	mechanosensitive ion channel protein MscS	PF00924.14:MS_channel;	-	-
BFU36_RS09340	glycosyl transferase family 1	PF03109.12:ABC1;PF00069.21:Pkinase;	[R] COG0661 Predicted unusual protein kinase;	-
BFU36_RS09345	heat-shock protein Hsp20	PF00011.17:HSP20;	-	-
BFU36_RS09370	multidrug ABC transporter ATP-binding protein	PF00005.23:ABC_tran;	-	-
BFU36_RS09375	protein-L-isoaspartate O-methyltransferase	PF01135.15:PCMT;	[O] COG2518 Protein-L-isoaspartate carboxylmethyltransferase;	-
BFU36_RS09380	thiaminase II	PF03070.12:TENA_THI-4;	-	K03707:tenA; thiaminase (transcriptional activator TenA) [EC:3.5.99.2];
BFU36_RS09385	septum site-determining protein	PF00266.15:Aminotran_5;	-	-
BFU36_RS09395	EVE domain-containing protein	PF01878.14:EVE;	[S] COG1673 Uncharacterized protein conserved in archaea;	-
BFU36_RS09400	hypothetical protein	-	-	-
BFU36_RS09405	triose-phosphate isomerase	PF00121.14:TIM;	[G] COG0149 Triosephosphate isomerase;	K01803:TPI; triosephosphate isomerase (TIM) [EC:5.3.1.1];
BFU36_RS09420	citrate synthase	PF00285.17:Citrate_synt;	[C] COG0372 Citrate synthase;	K01647:CS; citrate synthase [EC:2.3.3.1];
BFU36_RS09425	histidine kinase	PF00571.24:CBS;	-	-
BFU36_RS09430	methylisocitrate lyase	PF13714.2:PEP_mutase;	[G] COG2513 PEP phosphonomutase and related enzymes;	K03417:prpB; methylisocitrate lyase [EC:4.1.3.30];
BFU36_RS09435	2-methylcitrate dehydratase	PF03972.10:MmgE_PrpD;	[R] COG2079 Uncharacterized protein involved in propionate catabolism;	K01720:prpD; 2-methylcitrate dehydratase [EC:4.2.1.79];
BFU36_RS09440	malate dehydrogenase	PF00056.19:Ldh_1_N;PF02866.14:Ldh_1_C;	[C] COG0039 Malate/lactate dehydrogenases;	K00024:mdh; malate dehydrogenase [EC:1.1.1.37];
BFU36_RS09445	NAD-dependent dehydratase	PF01370.17:Epimerase;	-	-
BFU36_RS09455	AsnC family transcriptional regulator	PF13412.2:HTH_24;PF13404.2:HTH_AsnC-type;	-	-
BFU36_RS09460	hypothetical protein	-	-	-
BFU36_RS09465	ferredoxin	PF13187.2:Fer4_9;	[C] COG1146 Ferredoxin;	-
BFU36_RS09485	hypothetical protein	-	-	-
BFU36_RS09490	rubrerythrin family protein	PF02915.13:Rubrerythrin;PF01988.15:VIT1;	-	-
BFU36_RS09500	hypothetical protein	-	-	-
BFU36_RS09505	pyridine nucleotide-disulfide oxidoreductase	PF02852.18:Pyr_redox_dim;PF07992.10:Pyr_redox_2;	-	K00382:DLD; dihydrolipoamide dehydrogenase [EC:1.8.1.4];
BFU36_RS09510	MFS transporter	PF07690.12:MFS_1;	-	-
BFU36_RS09525	glutamate--ammonia ligase	PF00120.20:Gln-synt_C;PF16952.1:Gln-synt_N_2;	-	K01915:glnA; glutamine synthetase [EC:6.3.1.2];
BFU36_RS09530	amidohydrolase	PF04909.10:Amidohydro_2;	-	-
BFU36_RS09535	glycopeptidase	PF12222.4:PNGaseA;	-	-
BFU36_RS09540	peptidase S53	PF09286.7:Pro-kuma_activ;	-	-
BFU36_RS09545	DNA-binding protein	PF02294.14:7kD_DNA_binding;	-	-
BFU36_RS09560	hypothetical protein	PF06157.7:DUF973;	-	-
BFU36_RS09575	hypothetical protein	PF09969.5:DUF2203;	[S] COG4911 Uncharacterized conserved protein;	-
BFU36_RS09580	aldehyde oxidase	PF02738.14:Ald_Xan_dh_C2;PF01315.18:Ald_Xan_dh_C;	-	K03520:coxL; carbon-monoxide dehydrogenase large subunit [EC:1.2.7.4];
BFU36_RS09585	hypothetical protein	-	-	-
BFU36_RS09590	hypothetical protein	PF06157.7:DUF973;	-	-
BFU36_RS09595	hypothetical protein	PF06157.7:DUF973;	-	-
BFU36_RS09620	hypothetical protein	-	-	-
BFU36_RS09625	hypothetical protein	-	-	-
BFU36_RS09630	twitching motility protein PilT	PF01850.17:PIN;	-	-
BFU36_RS09635	isocitrate dehydrogenase (NADP(+))	PF00180.16:Iso_dh;	[C] COG0538 Isocitrate dehydrogenases;	K00031:IDH1; isocitrate dehydrogenase [EC:1.1.1.42];
BFU36_RS09670	thioredoxin	PF03190.11:Thioredox_DsbH;	[O] COG1331 Highly conserved protein containing a thioredoxin domain;	-
BFU36_RS09675	3-oxoacyl-ACP reductase	PF00106.21:adh_short;	-	-
BFU36_RS09680	TenA family transcriptional regulator	PF03070.12:TENA_THI-4;	[K] COG0819 Putative transcription activator;	-
BFU36_RS09690	endonuclease	PF01939.12:DUF91;	[L] COG1637 Predicted nuclease of the RecB family;	-
BFU36_RS09695	glycosyl transferase family 2	PF00535.22:Glycos_transf_2;	-	-
BFU36_RS09700	hypothetical protein	-	-	-
BFU36_RS09705	putative peptide-modifying radical SAM/SPASM domain-containing protein	PF13353.2:Fer4_12;PF04055.17:Radical_SAM;	-	-
BFU36_RS09715	TIGR00303 family protein	-	[H] COG2038 NaMN:DMB phosphoribosyltransferase;	-
BFU36_RS09720	hypothetical protein	-	-	-
BFU36_RS09725	cysteine desulfurase	PF00266.15:Aminotran_5;	[E] COG0520 Selenocysteine lyase;	-
BFU36_RS09730	AMP-dependent synthetase	PF00501.24:AMP-binding;PF13193.2:AMP-binding_C;PF16177.1:ACAS_N;	-	K01895:ACSS; acetyl-CoA synthetase [EC:6.2.1.1];
BFU36_RS09735	DNA-binding protein	-	[R] COG1439 Predicted nucleic acid-binding protein, consists of a PIN domain and a Zn-ribbon module;	-
BFU36_RS09740	NAD(+) kinase	PF01513.17:NAD_kinase;	[G] COG0061 Predicted sugar kinase;	K00858:ppnK; NAD+ kinase [EC:2.7.1.23];
BFU36_RS09750	hypothetical protein	-	-	-
BFU36_RS09755	ferredoxin--NADP(+) reductase	PF07992.10:Pyr_redox_2;	[O] COG0492 Thioredoxin reductase;	K00384:trxB; thioredoxin reductase (NADPH) [EC:1.8.1.9];
BFU36_RS09760	methyltransferase	PF02475.12:Met_10;	[R] COG2520 Predicted methyltransferase;	-
BFU36_RS09765	RNA-binding protein	PF01985.17:CRS1_YhbY;	[J] COG1534 Predicted RNA-binding protein containing KH domain, possibly ribosomal protein;	-
BFU36_RS09775	16S rRNA methyltransferase	PF03587.10:EMG1;	[S] COG1756 Uncharacterized conserved protein;	K14568:EMG1; rRNA small subunit pseudouridine methyltransferase Nep1 [EC:2.1.1.260];
BFU36_RS09780	hypothetical protein	-	-	-
BFU36_RS09805	membrane protease subunit%2C stomatin/prohibitin-like protein	PF01145.21:Band_7;	-	-
BFU36_RS09810	peptidase A5	PF05317.7:Thermopsin;	-	-
BFU36_RS09815	serine protease	PF01957.14:NfeD;	[OU] COG1585 Membrane protein implicated in regulation of membrane protease activity;	-
BFU36_RS09825	gamma-glutamylcyclotransferase	PF06094.8:GGACT;	[S] COG2105 Uncharacterized conserved protein;	-
BFU36_RS09830	hypothetical protein	PF13414.2:TPR_11;PF13181.2:TPR_8;	-	-
BFU36_RS09835	hypothetical protein	-	-	-
BFU36_RS09840	hypothetical protein	-	-	-
BFU36_RS09845	MFS transporter	PF07690.12:MFS_1;	-	-
BFU36_RS09850	pterin-4-alpha-carbinolamine dehydratase	PF01329.15:Pterin_4a;	[H] COG2154 Pterin-4a-carbinolamine dehydratase;	-
BFU36_RS09855	hypothetical protein	PF05552.8:TM_helix;	-	-
BFU36_RS09860	hypothetical protein	-	-	-
BFU36_RS09865	cell division control protein Cdc6	PF09079.7:Cdc6_C;PF13401.2:AAA_22;	-	-
BFU36_RS09875	dTDP-4-dehydrorhamnose reductase	PF04321.13:RmlD_sub_bind;	-	K00067:rfbD; dTDP-4-dehydrorhamnose reductase [EC:1.1.1.133];
BFU36_RS09880	transcriptional regulator	-	[K] COG3357 Predicted transcriptional regulator containing an HTH domain fused to a Zn-ribbon;	-
BFU36_RS09885	2-haloalkanoic acid dehalogenase	PF13419.2:HAD_2;	-	-
BFU36_RS09890	methyltransferase type 11	-	[J] COG2263 Predicted RNA methylase;	-
BFU36_RS09895	phosphoglycolate phosphatase	PF08282.8:Hydrolase_3;	-	-
BFU36_RS09900	endonuclease IV	PF01261.20:AP_endonuc_2;	[L] COG0648 Endonuclease IV;	K01151:nfo; deoxyribonuclease IV [EC:3.1.21.2];
BFU36_RS09910	hypothetical protein	PF00571.24:CBS;	-	-
BFU36_RS09915	hypothetical protein	-	-	-
BFU36_RS09920	alcohol dehydrogenase	PF00107.22:ADH_zinc_N;PF08240.8:ADH_N;	-	-
BFU36_RS09930	CopG family transcriptional regulator	PF01402.17:RHH_1;	-	-
BFU36_RS09940	hypothetical protein	PF01047.18:MarR;	-	-
BFU36_RS09945	hypothetical protein	-	-	-
BFU36_RS09960	flagellin	PF01917.12:Arch_flagellin;	[N] COG1681 Archaeal flagellins;	-
BFU36_RS09965	hypothetical protein	-	-	-
BFU36_RS09975	flagellar protein F	-	-	-
BFU36_RS09980	flagellar accessory protein FlaH	PF06745.9:KaiC;	[NU] COG2874 Predicted ATPases involved in biogenesis of archaeal flagella;	-
BFU36_RS09985	flagellar protein FlaI	PF00437.16:T2SSE;	-	-
BFU36_RS09990	flagellar protein FlaJ	PF00482.19:T2SSF;	[NU] COG1955 Archaeal flagella assembly protein J;	-
BFU36_RS09995	MBL fold metallo-hydrolase	PF00753.23:Lactamase_B;	-	-
BFU36_RS10000	radical SAM protein	PF13353.2:Fer4_12;PF11946.4:DUF3463;PF04055.17:Radical_SAM;	-	-
BFU36_RS10005	O-acetyl-ADP-ribose deacetylase	PF01661.17:Macro;	[R] COG2110 Predicted phosphatase homologous to the C-terminal domain of histone macroH2A1;	-
BFU36_RS10010	hypothetical protein	PF07690.12:MFS_1;	-	-
BFU36_RS10015	exodeoxyribonuclease III	PF03372.19:Exo_endo_phos;	[L] COG0708 Exonuclease III;	K01142:E3.1.11.2; exodeoxyribonuclease III [EC:3.1.11.2];
BFU36_RS10020	3-oxoacyl-ACP reductase	PF00106.21:adh_short;	-	K00059:fabG; 3-oxoacyl-[acyl-carrier protein] reductase [EC:1.1.1.100];
BFU36_RS10025	MFS transporter	PF07690.12:MFS_1;	-	-
BFU36_RS10030	acyl-CoA thioesterase	PF03061.18:4HBT;	[I] COG1607 Acyl-CoA hydrolase;	-
BFU36_RS10035	hypothetical protein	-	-	-
BFU36_RS10040	AAA family ATPase	PF12846.3:AAA_10;	-	-
BFU36_RS10045	nuclease	PF09376.6:NurA;	-	-
BFU36_RS10050	CoA-disulfide reductase	PF02852.18:Pyr_redox_dim;PF07992.10:Pyr_redox_2;	-	-
BFU36_RS10055	hypothetical protein	-	-	-
BFU36_RS10060	bifunctional phosphoglucose/phosphomannose isomerase	PF10432.5:bact-PGI_C;	[G] COG0166 Glucose-6-phosphate isomerase;	K15916:pgi-pmi; glucose/mannose-6-phosphate isomerase [EC:5.3.1.9 5.3.1.8];
BFU36_RS10065	cysteine--tRNA ligase	PF09190.7:DALR_2;PF01406.15:tRNA-synt_1e;	[J] COG0215 Cysteinyl-tRNA synthetase;	K01883:CARS; cysteinyl-tRNA synthetase [EC:6.1.1.16];
BFU36_RS10070	DNA mismatch repair protein MutT	PF00293.24:NUDIX;	[F] COG1051 ADP-ribose pyrophosphatase;	-
BFU36_RS10075	hypothetical protein	-	-	-
BFU36_RS10080	TIGR00304 family protein	PF01998.13:DUF131;	-	-
BFU36_RS10085	ATPase	PF13304.2:AAA_21;	-	-
BFU36_RS10090	short-chain dehydrogenase	PF13561.2:adh_short_C2;	-	K00059:fabG; 3-oxoacyl-[acyl-carrier protein] reductase [EC:1.1.1.100];
BFU36_RS10095	uracil-DNA glycosylase	PF03167.15:UDG;	[L] COG1573 Uracil-DNA glycosylase;	-
BFU36_RS10100	hypothetical protein	-	-	-
BFU36_RS10105	hypothetical protein	-	-	-
BFU36_RS10110	hypothetical protein	PF01925.15:TauE;	-	-
BFU36_RS10120	DtxR family iron (metal) dependent repressor	PF01325.15:Fe_dep_repress;PF02742.11:Fe_dep_repr_C;	-	-
BFU36_RS10130	transcriptional regulator	PF01022.16:HTH_5;	-	-
BFU36_RS10135	hypothetical protein	-	-	-
BFU36_RS10140	methylmalonyl-CoA mutase	PF02310.15:B12-binding;	[I] COG2185 Methylmalonyl-CoA mutase, C-terminal domain/subunit (cobalamin-binding);	K01849:E5.4.99.2B; methylmalonyl-CoA mutase, C-terminal domain [EC:5.4.99.2];
BFU36_RS10145	GTPase	PF03308.12:ArgK;	[E] COG1703 Putative periplasmic protein kinase ArgK and related GTPases of G3E family;	-
BFU36_RS10150	hypothetical protein	PF10007.5:DUF2250;	[S] COG4344 Uncharacterized protein conserved in archaea;	-
BFU36_RS10155	2-hydroxy-6-oxo-6-phenylhexa-2%2C4-dienoate hydrolase	PF12695.3:Abhydrolase_5;	-	-
BFU36_RS10160	pyridine nucleotide-disulfide oxidoreductase	PF07992.10:Pyr_redox_2;	-	K17218:sqr; sulfide:quinone oxidoreductase [EC:1.8.5.4];
BFU36_RS10175	phosphoenolpyruvate carboxylase	PF14010.2:PEPcase_2;	[S] COG1892 Uncharacterized protein conserved in archaea;	K01595:ppc; phosphoenolpyruvate carboxylase [EC:4.1.1.31];
BFU36_RS10180	peroxiredoxin	PF00578.17:AhpC-TSA;	-	-
BFU36_RS10185	bifunctional ADP-dependent (S)-NAD(P)H-hydrate dehydratase/NAD(P)H-hydrate epimerase	PF01256.13:Carb_kinase;PF03853.11:YjeF_N;	[G] COG0063 Predicted sugar kinase;	-
BFU36_RS10190	rubrerythrin	-	-	-
BFU36_RS10195	hypothetical protein	PF01935.13:DUF87;PF05872.8:DUF853;PF09378.6:HAS-barrel;	-	-
BFU36_RS10200	hydroxyacid dehydrogenase	PF12850.3:Metallophos_2;	[L] COG0420 DNA repair exonuclease;	-
BFU36_RS10205	hypothetical protein	PF04423.10:Rad50_zn_hook;	[L] COG0419 ATPase involved in DNA repair;	-
BFU36_RS10210	5'-3' exonuclease	PF09376.6:NurA;	[S] COG1630 Uncharacterized protein conserved in archaea;	-
BFU36_RS10215	hypothetical protein	PF01545.17:Cation_efflux;	[P] COG1230 Co/Zn/Cd efflux system component;	-
BFU36_RS10220	methyltransferase	PF08241.8:Methyltransf_11;	-	-
BFU36_RS10225	hypothetical protein	-	-	-
BFU36_RS10230	nucleoside hydrolase	PF01156.15:IU_nuc_hydro;	-	K01239:iunH; purine nucleosidase [EC:3.2.2.1];
BFU36_RS10235	transcriptional repressor	PF01475.15:FUR;	[P] COG0735 Fe2+/Zn2+ uptake regulation proteins;	-
BFU36_RS10240	hypothetical protein	-	-	-
BFU36_RS10245	hypothetical protein	-	-	-
BFU36_RS10250	CBS domain-containing protein	PF00571.24:CBS;	-	-
BFU36_RS10260	phosphoglycerate mutase	PF00300.18:His_Phos_1;	[G] COG0406 Fructose-2,6-bisphosphatase;	K15634:gpmB; probable phosphoglycerate mutase [EC:5.4.2.12];
BFU36_RS10265	D-tyrosyl-tRNA(Tyr) deacylase	PF04414.8:tRNA_deacylase;	[S] COG1650 Uncharacterized protein conserved in archaea;	-
BFU36_RS10275	thioredoxin	PF00085.16:Thioredoxin;	-	-
BFU36_RS10280	hypothetical protein	-	-	-
BFU36_RS10285	purine NTP phosphatase	PF01931.14:NTPase_I-T;	[S] COG1986 Uncharacterized conserved protein;	-
BFU36_RS10290	ABC transporter substrate-binding protein	PF02621.10:VitK2_biosynth;	[R] COG2107 Predicted periplasmic solute-binding protein;	-
BFU36_RS10295	peptidase S53	PF09286.7:Pro-kuma_activ;PF00082.18:Peptidase_S8;	-	-
BFU36_RS10300	hypothetical protein	-	-	-
BFU36_RS10305	hypothetical protein	-	-	-
BFU36_RS10310	aspartate-semialdehyde dehydrogenase	PF02774.14:Semialdhyde_dhC;PF01118.20:Semialdhyde_dh;	-	K15017:malonyl-CoA/succinyl-CoA reductase (NADPH) [EC:1.2.1.75 1.2.1.76];
BFU36_RS10320	SAM-dependent methyltransferase	PF13847.2:Methyltransf_31;	-	-
BFU36_RS10330	hypothetical protein	PF03956.9:DUF340;	[S] COG2431 Predicted membrane protein;	-
BFU36_RS10335	transcriptional regulator	PF01022.16:HTH_5;	-	-
BFU36_RS10345	amidohydrolase	PF00795.18:CN_hydrolase;	-	-
BFU36_RS10350	NAD(+) synthetase	PF02540.13:NAD_synthase;	[H] COG0171 NAD synthase;	K01916:nadE; NAD+ synthase [EC:6.3.1.5];
BFU36_RS10355	AAA family ATPase	PF03266.11:NTPase_1;	[F] COG1618 Predicted nucleotide kinase;	K06928:NTPCR; nucleoside-triphosphatase [EC:3.6.1.15];
BFU36_RS10365	chlorite dismutase	PF06778.8:Chlor_dismutase;	[S] COG3253 Uncharacterized conserved protein;	-
BFU36_RS10370	NUDIX hydrolase	PF00293.24:NUDIX;	[LR] COG0494 NTP pyrophosphohydrolases including oxidative damage repair enzymes;	K01515:nudF; ADP-ribose pyrophosphatase [EC:3.6.1.13];
BFU36_RS10375	hypothetical protein	-	-	-
BFU36_RS10385	HIT family hydrolase	PF01230.19:HIT;	-	-
BFU36_RS10405	transporter	-	-	-
BFU36_RS10410	peptide chain release factor 1	PF03464.11:eRF1_2;PF03465.11:eRF1_3;	[J] COG1503 Peptide chain release factor 1 (eRF1);	K03265:ETF1; peptide chain release factor subunit 1;
BFU36_RS10415	phosphoribosyltransferase	PF00156.23:Pribosyltran;	[R] COG2236 Predicted phosphoribosyltransferases;	-
BFU36_RS10420	AAA family ATPase	PF07728.10:AAA_5;	[R] COG0714 MoxR-like ATPases;	-
BFU36_RS10425	hypothetical protein	PF13519.2:VWA_2;	[R] COG2425 Uncharacterized protein containing a von Willebrand factor type A (vWA) domain;	-
BFU36_RS10430	succinate dehydrogenase	-	-	K18859:sdhD; succinate dehydrogenase / fumarate reductase, subunit D;
BFU36_RS10435	disulfide reductase	PF02754.12:CCG;	-	K00241:sdhC; succinate dehydrogenase / fumarate reductase, cytochrome b subunit;
BFU36_RS10440	succinate dehydrogenase	PF13183.2:Fer4_8;PF13085.2:Fer2_3;	[C] COG0479 Succinate dehydrogenase/fumarate reductase, Fe-S protein subunit;	K00240:sdhB; succinate dehydrogenase / fumarate reductase, iron-sulfur subunit [EC:1.3.5.1 1.3.5.4];
BFU36_RS10445	succinate dehydrogenase flavoprotein subunit	PF00890.20:FAD_binding_2;PF02910.16:Succ_DH_flav_C;	[C] COG1053 Succinate dehydrogenase/fumarate reductase, flavoprotein subunit;	K00239:sdhA; succinate dehydrogenase / fumarate reductase, flavoprotein subunit [EC:1.3.5.1 1.3.5.4];
BFU36_RS10450	HAD family hydrolase	PF13344.2:Hydrolase_6;PF13242.2:Hydrolase_like;	[G] COG0647 Predicted sugar phosphatases of the HAD superfamily;	K01101:E3.1.3.41; 4-nitrophenyl phosphatase [EC:3.1.3.41];
BFU36_RS10455	hypothetical protein	-	-	-
BFU36_RS10460	hypothetical protein	PF09843.5:DUF2070;	[S] COG3356 Predicted membrane protein;	-
BFU36_RS10465	geranylgeranyl hydrogenase	-	-	-
BFU36_RS10470	hypothetical protein	-	-	-
BFU36_RS10475	hypothetical protein	-	-	-
BFU36_RS10480	phosphoesterase	-	-	-
BFU36_RS10485	arginase	PF01112.14:Asparaginase_2;	[E] COG1446 Asparaginase;	-
BFU36_RS10490	hypothetical protein	-	-	-
BFU36_RS10495	FAD-dependent oxidoreductase	PF07992.10:Pyr_redox_2;	-	-
BFU36_RS10500	AsnC family transcriptional regulator	PF01037.17:AsnC_trans_reg;PF13412.2:HTH_24;	-	-
BFU36_RS10505	RimK family alpha-L-glutamate ligase	PF08443.7:RimK;	-	-
BFU36_RS10510	geranylgeranyl pyrophosphate synthase	PF00348.13:polyprenyl_synt;	-	-
BFU36_RS10515	hypothetical protein	-	-	-
BFU36_RS10520	methylthioadenosine phosphorylase	PF01048.16:PNP_UDP_1;	[F] COG0005 Purine nucleoside phosphorylase;	K00772:mtaP; 5'-methylthioadenosine phosphorylase [EC:2.4.2.28];
BFU36_RS10525	single-stranded DNA-binding protein	PF01336.21:tRNA_anti-codon;	[L] COG1599 Single-stranded DNA-binding replication protein A (RPA), large (70 kD) subunit and related ssDNA-binding proteins;	K07466:RFA1; replication factor A1;
BFU36_RS10530	pyrroloquinoline quinone biosynthesis protein	PF05402.8:PqqD;	-	-
BFU36_RS10535	molybdopterin molybdenumtransferase MoeA	PF03453.13:MoeA_N;PF03454.11:MoeA_C;PF00994.20:MoCF_biosynth;	-	-
BFU36_RS10540	homoserine kinase	PF00288.22:GHMP_kinases_N;PF08544.9:GHMP_kinases_C;	[E] COG0083 Homoserine kinase;	K00872:thrB1; homoserine kinase [EC:2.7.1.39];
BFU36_RS10545	hypothetical protein	PF01053.16:Cys_Met_Meta_PP;	[E] COG0626 Cystathionine beta-lyases/cystathionine gamma-synthases;	K01739:metB; cystathionine gamma-synthase [EC:2.5.1.48];
BFU36_RS10550	hypothetical protein	-	-	-
BFU36_RS10555	hypothetical protein	-	-	-
BFU36_RS10560	hypothetical protein	PF06626.8:DUF1152;	[S] COG4034 Uncharacterized protein conserved in archaea;	-
BFU36_RS10565	hypothetical protein	-	-	-
BFU36_RS10570	acetyl-CoA acetyltransferase	PF02803.14:Thiolase_C;PF00108.19:Thiolase_N;	-	K00626:E2.3.1.9; acetyl-CoA C-acetyltransferase [EC:2.3.1.9];
BFU36_RS10575	translation initiation factor eIF-1A	PF01176.15:eIF-1a;	[J] COG0361 Translation initiation factor 1 (IF-1);	K03236:EIF1A; translation initiation factor 1A;
BFU36_RS10580	serine/threonine protein kinase	PF01163.18:RIO1;	[TD] COG1718 Serine/threonine protein kinase involved in cell cycle control;	K07178:RIOK1; RIO kinase 1 [EC:2.7.11.1];
BFU36_RS10585	RNA-processing protein	-	[R] COG1094 Predicted RNA-binding protein (contains KH domains);	-
BFU36_RS10590	2-methylthioadenine synthetase	PF01938.16:TRAM;PF04055.17:Radical_SAM;PF00919.16:UPF0004;	[J] COG0621 2-methylthioadenine synthetase;	-
BFU36_RS10595	translation initiation factor IF-2 subunit beta	PF01873.13:eIF-5_eIF-2B;	[J] COG1601 Translation initiation factor 2, beta subunit (eIF-2beta)/eIF-5 N-terminal domain;	K03238:EIF2S2; translation initiation factor 2 subunit 2;
BFU36_RS10600	hypothetical protein	PF04242.9:DUF424;	[S] COG2412 Uncharacterized conserved protein;	-
BFU36_RS10605	NMD protein affecting ribosome stability and mRNA decay	PF04981.9:NMD3;	[J] COG1499 NMD protein affecting ribosome stability and mRNA decay;	K07562:NMD3; nonsense-mediated mRNA decay protein 3;
BFU36_RS10610	ribonuclease HII	PF01351.14:RNase_HII;	[L] COG0164 Ribonuclease HII;	K03470:rnhB; ribonuclease HII [EC:3.1.26.4];
BFU36_RS10615	GTP-binding protein	PF02824.17:TGS;	[R] COG1163 Predicted GTPase;	-
BFU36_RS10625	type II secretion system protein E	PF00437.16:T2SSE;	-	-
BFU36_RS10630	glycosyl transferase family 2	PF13641.2:Glyco_tranf_2_3;	-	-
BFU36_RS10635	inorganic pyrophosphatase	PF00719.15:Pyrophosphatase;	[C] COG0221 Inorganic pyrophosphatase;	K01507:ppa; inorganic pyrophosphatase [EC:3.6.1.1];
BFU36_RS10640	phosphohydrolase	PF13023.2:HD_3;	[R] COG1896 Predicted hydrolases of HD superfamily;	-
BFU36_RS10645	bifunctional hydroxymethylpyrimidine kinase/phosphomethylpyrimidine kinase	PF10120.5:ThiP_synth;PF08543.8:Phos_pyr_kin;	-	K00941:thiD; hydroxymethylpyrimidine/phosphomethylpyrimidine kinase [EC:2.7.1.49 2.7.4.7];
BFU36_RS10650	molybdenum cofactor biosynthesis protein MoaD	PF02597.16:ThiS;PF02391.13:MoaE;	[H] COG0314 Molybdopterin converting factor, large subunit;	K03635:MOCS2; molybdopterin synthase catalytic subunit [EC:2.8.1.12];
BFU36_RS10655	hypothetical protein	-	-	-
BFU36_RS10660	iron-sulfur protein	PF01565.19:FAD_binding_4;PF13183.2:Fer4_8;	-	-
BFU36_RS10665	GHMP kinase	PF00288.22:GHMP_kinases_N;	[R] COG1829 Predicted archaeal kinase (sugar kinase superfamily);	K06982:pok; pantoate kinase [EC:2.7.1.169];
BFU36_RS10670	hypothetical protein	PF02006.12:DUF137;	[S] COG1701 Uncharacterized protein conserved in archaea;	K09722:pps; 4-phosphopantoate---beta-alanine ligase [EC:6.3.2.36];
BFU36_RS10675	3-methyl-2-oxobutanoate hydroxymethyltransferase	PF02548.11:Pantoate_transf;	[H] COG0413 Ketopantoate hydroxymethyltransferase;	K00606:panB; 3-methyl-2-oxobutanoate hydroxymethyltransferase [EC:2.1.2.11];
BFU36_RS10685	multidrug ABC transporter ATP-binding protein	PF00005.23:ABC_tran;	-	-
BFU36_RS10690	sodium ABC transporter permease	PF12698.3:ABC2_membrane_3;	[CP] COG1668 ABC-type Na+ efflux pump, permease component;	-
BFU36_RS10695	AsnC family transcriptional regulator	PF01037.17:AsnC_trans_reg;	-	-
BFU36_RS10700	hypothetical protein	-	-	-
BFU36_RS10705	CopG family transcriptional regulator	PF01402.17:RHH_1;	-	-
BFU36_RS10710	hydrolase	PF13483.2:Lactamase_B_3;	-	-
BFU36_RS10715	homoaconitate hydratase	PF00682.15:HMGL-like;	-	K01649:leuA; 2-isopropylmalate synthase [EC:2.3.3.13];
BFU36_RS10720	hypothetical protein	PF01973.14:MAF_flag10;	[R] COG1634 Uncharacterized Rossmann fold enzyme;	-
BFU36_RS10725	hypothetical protein	-	-	-
BFU36_RS10730	hypothetical protein	-	-	-
BFU36_RS10735	hypothetical protein	-	-	-
BFU36_RS10740	hypothetical protein	-	-	-
BFU36_RS10745	6-pyruvoyl tetrahydrobiopterin synthase	PF01242.15:PTPS;	[H] COG0720 6-pyruvoyl-tetrahydropterin synthase;	K01737:queD; 6-pyruvoyltetrahydropterin/6-carboxytetrahydropterin synthase [EC:4.2.3.12 4.1.2.50];
BFU36_RS10750	hypothetical protein	-	-	-
BFU36_RS10755	dihydropteroate synthase	-	[H] COG0294 Dihydropteroate synthase and related enzymes;	-
BFU36_RS10760	thioredoxin-disulfide reductase	PF07992.10:Pyr_redox_2;	-	K00384:trxB; thioredoxin reductase (NADPH) [EC:1.8.1.9];
BFU36_RS10765	inositol monophosphatase	PF00459.21:Inositol_P;	[G] COG0483 Archaeal fructose-1,6-bisphosphatase and related enzymes of inositol monophosphatase family;	K01092:E3.1.3.25; myo-inositol-1(or 4)-monophosphatase [EC:3.1.3.25];
BFU36_RS10770	AAA family ATPase	PF00004.25:AAA;	-	-
BFU36_RS10775	FAD-dependent oxidoreductase	PF01593.20:Amino_oxidase;	-	-
BFU36_RS10780	nucleotide pyrophosphatase	PF01663.18:Phosphodiest;	[R] COG1524 Uncharacterized proteins of the AP superfamily;	-
BFU36_RS10785	phosphoribosyltransferase	PF00156.23:Pribosyltran;	-	-
BFU36_RS10790	methylmalonyl-CoA mutase	PF01642.18:MM_CoA_mutase;	[I] COG1884 Methylmalonyl-CoA mutase, N-terminal domain/subunit;	K01848:E5.4.99.2A; methylmalonyl-CoA mutase, N-terminal domain [EC:5.4.99.2];
BFU36_RS10795	methylmalonyl-CoA epimerase	PF13669.2:Glyoxalase_4;	-	K05606:MCEE; methylmalonyl-CoA/ethylmalonyl-CoA epimerase [EC:5.1.99.1];
BFU36_RS10800	heat-shock protein Hsp20	PF00011.17:HSP20;	[O] COG0071 Molecular chaperone (small heat shock protein);	K13993:HSP20; HSP20 family protein;
BFU36_RS10805	hypothetical protein	PF03367.9:zf-ZPR1;	[R] COG1779 C4-type Zn-finger protein;	-
BFU36_RS10810	elongation factor 1-alpha	PF03143.13:GTP_EFTU_D3;PF00009.23:GTP_EFTU;	-	K03231:EEF1A; elongation factor 1-alpha;
BFU36_RS10820	carbon monoxide dehydrogenase	PF06240.9:COXG;	-	-
BFU36_RS10825	4-diphosphocytidyl-2C-methyl-D-erythritol kinase	PF12804.3:NTP_transf_3;	-	-
BFU36_RS10830	carbon monoxide dehydrogenase	PF01799.16:Fer2_2;PF00111.23:Fer2;	-	K03518:coxS; carbon-monoxide dehydrogenase small subunit [EC:1.2.7.4];
BFU36_RS10835	carbon monoxide dehydrogenase	PF00941.17:FAD_binding_5;PF03450.13:CO_deh_flav_C;	-	K03519:coxM; carbon-monoxide dehydrogenase medium subunit [EC:1.2.7.4];
BFU36_RS10840	transcriptional regulator	PF04945.9:YHS;	-	-
BFU36_RS10845	uroporphyrinogen-III C-methyltransferase	PF00590.16:TP_methylase;	-	K02303:cobA; uroporphyrin-III C-methyltransferase [EC:2.1.1.107];
BFU36_RS10855	hypothetical protein	-	-	-
BFU36_RS10860	sugar isomerase	PF01380.18:SIS;	-	-
BFU36_RS10865	amidohydrolase	-	-	-
BFU36_RS10870	methyltransferase	PF02475.12:Met_10;	-	-
BFU36_RS10885	alcohol dehydrogenase	PF00107.22:ADH_zinc_N;PF08240.8:ADH_N;	-	-
BFU36_RS10890	glutamine synthetase	PF00120.20:Gln-synt_C;	-	K01915:glnA; glutamine synthetase [EC:6.3.1.2];
BFU36_RS10895	hypothetical protein	-	-	-
BFU36_RS10900	RNA 3'-terminal-phosphate cyclase	PF01137.17:RTC;PF05189.9:RTC_insert;	-	-
BFU36_RS10905	1-pyrroline-5-carboxylate dehydrogenase	PF00171.18:Aldedh;	-	K00294:E1.2.1.88; 1-pyrroline-5-carboxylate dehydrogenase [EC:1.2.1.88];
BFU36_RS10910	DNA polymerase IV	PF11798.4:IMS_HHH;PF11799.4:IMS_C;PF00817.16:IMS;	-	-
BFU36_RS10915	sugar kinase	PF00294.20:PfkB;	-	K00852:rbsK; ribokinase [EC:2.7.1.15];
BFU36_RS10920	TATA box-binding protein	PF06068.9:TIP49;	-	-
BFU36_RS10925	KaiC domain-containing protein	PF06745.9:KaiC;	-	-
BFU36_RS10930	GMP synthase	PF00117.24:GATase;	-	K01951:guaA; GMP synthase (glutamine-hydrolysing) [EC:6.3.5.2];
BFU36_RS10935	protein phosphatase	PF00782.16:DSPc;	-	-
BFU36_RS10940	endonuclease V	PF04493.10:Endonuclease_5;	-	-
BFU36_RS10945	isochorismatase	PF00857.16:Isochorismatase;	-	-
BFU36_RS10950	phosphoesterase	PF02272.15:DHHA1;	-	-
BFU36_RS10955	metallophosphoesterase	PF00149.24:Metallophos;	-	-
BFU36_RS10960	hypothetical protein	PF05559.7:DUF763;	-	-
BFU36_RS10965	phosphate transport regulator	PF01865.12:PhoU_div;	-	-
BFU36_RS10970	phosphate permease	PF01384.16:PHO4;	-	-
BFU36_RS10975	CopG family transcriptional regulator	PF01402.17:RHH_1;	-	-
BFU36_RS10980	DEAD/DEAH box helicase	PF00271.27:Helicase_C;PF00270.25:DEAD;	-	-
BFU36_RS10990	methylmalonyl-CoA carboxyltransferase	PF01039.18:Carboxyl_trans;	-	K15036:acetyl-CoA/propionyl-CoA carboxylase [EC:6.4.1.2 6.4.1.3];
BFU36_RS10995	acetyl-CoA carboxylase biotin carboxyl carrier protein subunit	PF00364.18:Biotin_lipoyl;	-	K15037:biotin carboxyl carrier protein;
BFU36_RS11000	pyruvate carboxylase subunit A	PF00289.18:CPSase_L_chain;PF02785.15:Biotin_carb_C;PF02786.13:CPSase_L_D2;	-	K01964:acetyl-CoA/propionyl-CoA carboxylase [EC:6.4.1.2 6.4.1.3];
BFU36_RS11005	sugar ABC transporter permease	PF00528.18:BPD_transp_1;	-	-
BFU36_RS11010	nitrate/sulfonate/bicarbonate ABC transporter ATP-binding protein	PF00005.23:ABC_tran;	-	-
BFU36_RS11015	phosphoenolpyruvate carboxykinase	PF00821.14:PEPCK;	-	K01596:E4.1.1.32; phosphoenolpyruvate carboxykinase (GTP) [EC:4.1.1.32];
BFU36_RS11020	FAD-linked oxidase	PF01565.19:FAD_binding_4;PF02913.15:FAD-oxidase_C;	-	K00104:glcD; glycolate oxidase [EC:1.1.3.15];
BFU36_RS11025	hypothetical protein	PF04945.9:YHS;PF10262.5:Rdx;	-	-
BFU36_RS11030	hypothetical protein	-	-	-
BFU36_RS11035	esterase	PF03061.18:4HBT;	-	K02614:paaI; acyl-CoA thioesterase [EC:3.1.2.-];
BFU36_RS11040	citryl-CoA lyase	PF03328.10:HpcH_HpaI;	-	K01644:citE; citrate lyase subunit beta / citryl-CoA lyase [EC:4.1.3.34];
BFU36_RS11050	3-oxoacyl-ACP reductase	PF00106.21:adh_short;	-	-
BFU36_RS11055	sulredoxin	PF00355.22:Rieske;	-	-
BFU36_RS11060	3-isopropylmalate dehydratase large subunit	PF00330.16:Aconitase;	-	K01703:leuC; 3-isopropylmalate/(R)-2-methylmalate dehydratase large subunit [EC:4.2.1.33 4.2.1.35];
BFU36_RS11065	3-isopropylmalate dehydratase	PF00694.15:Aconitase_C;	-	K01704:leuD; 3-isopropylmalate/(R)-2-methylmalate dehydratase small subunit [EC:4.2.1.33 4.2.1.35];
BFU36_RS11070	deoxyribodipyrimidine photolyase	PF00875.14:DNA_photolyase;PF03441.10:FAD_binding_7;	-	-
BFU36_RS11080	glucan 1%2C3-alpha-glucosidase	PF00723.17:Glyco_hydro_15;	-	K01178:E3.2.1.3; glucoamylase [EC:3.2.1.3];
BFU36_RS11085	TrmB family transcriptional regulator	PF01978.15:TrmB;	-	-
BFU36_RS11090	hypothetical protein	PF14947.2:HTH_45;	-	-
BFU36_RS11105	sodium:solute symporter	PF00474.13:SSF;	-	-
BFU36_RS11110	hypothetical protein	-	-	-
BFU36_RS11115	transporter	PF00892.16:EamA;	-	-
BFU36_RS11120	hypothetical protein	-	-	-
BFU36_RS11125	GNAT family N-acetyltransferase	PF00583.20:Acetyltransf_1;	-	-
BFU36_RS11130	2-oxoacid:ferredoxin oxidoreductase subunit alpha	PF02780.16:Transketolase_C;PF01855.15:POR_N;PF01558.14:POR;	-	K00174:korA; 2-oxoglutarate/2-oxoacid ferredoxin oxidoreductase subunit alpha [EC:1.2.7.3 1.2.7.11];
BFU36_RS11135	2-oxoacid:ferredoxin oxidoreductase subunit beta	PF12367.4:PFO_beta_C;PF02775.17:TPP_enzyme_C;	-	K00175:korB; 2-oxoglutarate/2-oxoacid ferredoxin oxidoreductase subunit beta [EC:1.2.7.3 1.2.7.11];
BFU36_RS11140	electron transfer flavoprotein subunit alpha	PF00766.15:ETF_alpha;PF01012.17:ETF;	-	-
BFU36_RS11145	FAD-dependent oxidoreductase	PF12831.3:FAD_oxidored;	-	-
BFU36_RS11150	4Fe-4S ferredoxin	PF05187.9:ETF_QO;	-	-
BFU36_RS11155	phosphoenolpyruvate synthase	PF01326.15:PPDK_N;	-	-
BFU36_RS11160	formate dehydrogenase family accessory protein FdhD	PF02634.11:FdhD-NarQ;	-	-
BFU36_RS11165	hypothetical protein	PF07849.7:DUF1641;	-	-
BFU36_RS11170	formate dehydrogenase subunit alpha	PF00384.18:Molybdopterin;PF01568.17:Molydop_binding;PF10588.5:NADH-G_4Fe-4S_3;PF13510.2:Fer2_4;PF13237.2:Fer4_10;PF04879.12:Molybdop_Fe4S4;	-	K00123:fdoG; formate dehydrogenase major subunit [EC:1.2.1.2];
BFU36_RS11180	mechanosensitive ion channel protein MscS	PF00924.14:MS_channel;	-	-
BFU36_RS11185	2-haloalkanoic acid dehalogenase	PF13419.2:HAD_2;	-	-
BFU36_RS11190	NADH oxidase	PF00724.16:Oxidored_FMN;PF07992.10:Pyr_redox_2;	-	-
BFU36_RS11200	DNA-binding protein	PF02294.14:7kD_DNA_binding;	-	-
BFU36_RS11205	MIase like protein	PF02426.12:MIase;	-	-
BFU36_RS11210	hypothetical protein	-	-	-
BFU36_RS11215	fatty-acid--CoA ligase	PF14535.2:AMP-binding_C_2;	-	K18861:4-hydroxybutyrate---CoA ligase (AMP-forming) [EC:6.2.1.40];
BFU36_RS11225	hypothetical protein	PF01656.19:CbiA;	-	-
BFU36_RS11245	carbonic anhydrase	-	-	-
BFU36_RS11255	hypothetical protein	PF01546.24:Peptidase_M20;PF07687.10:M20_dimer;	-	-
BFU36_RS11260	4-hydroxybutyryl-CoA dehydratase	PF03241.9:HpaB;PF11794.4:HpaB_N;	-	K14534:abfD; 4-hydroxybutyryl-CoA dehydratase / vinylacetyl-CoA-Delta-isomerase [EC:4.2.1.120 5.3.3.3];
BFU36_RS11265	histidine kinase	PF00571.24:CBS;	-	-
BFU36_RS11275	radical SAM protein	PF04055.17:Radical_SAM;	-	-
BFU36_RS11280	hypothetical protein	PF04894.8:DUF650;PF04895.8:DUF651;	-	-
BFU36_RS11285	hypothetical protein	PF01048.16:PNP_UDP_1;	-	-
BFU36_RS11300	hypothetical protein	-	-	-
BFU36_RS11315	aldo/keto reductase	PF00248.17:Aldo_ket_red;	-	-
BFU36_RS11320	amino acid permease	PF13520.2:AA_permease_2;	-	-
BFU36_RS11355	hypothetical protein	-	-	-
BFU36_RS11360	hypothetical protein	PF01978.15:TrmB;	-	-
BFU36_RS11365	hypothetical protein	-	-	-
BFU36_RS11370	thiol reductase thioredoxin	PF00085.16:Thioredoxin;	-	-
BFU36_RS11375	sodium:proton antiporter	PF00571.24:CBS;PF00999.17:Na_H_Exchanger;	-	-
BFU36_RS11400	ATPase	PF01637.14:Arch_ATPase;	-	-
BFU36_RS11425	aldo/keto reductase	PF00248.17:Aldo_ket_red;	-	-
BFU36_RS11440	hypothetical protein	-	-	-
BFU36_RS11465	dihydrolipoyl dehydrogenase	PF02852.18:Pyr_redox_dim;PF07992.10:Pyr_redox_2;	-	K00382:DLD; dihydrolipoamide dehydrogenase [EC:1.8.1.4];
BFU36_RS11470	MFS transporter	PF07690.12:MFS_1;	-	-
BFU36_RS11530	MFS transporter	PF00083.20:Sugar_tr;	-	-
BFU36_RS11545	cytochrome B6	PF13631.2:Cytochrom_B_N_2;PF00032.13:Cytochrom_B_C;	-	-
BFU36_RS11550	Rieske iron-sulfur protein SoxL2	PF00355.22:Rieske;	-	-
BFU36_RS11565	alcohol dehydrogenase	PF00107.22:ADH_zinc_N;PF08240.8:ADH_N;	-	-
BFU36_RS11570	pyruvate dehydrogenase	PF02780.16:Transketolase_C;PF02779.20:Transket_pyr;	-	K00162:PDHB; pyruvate dehydrogenase E1 component beta subunit [EC:1.2.4.1];
BFU36_RS11605	permease	PF07690.12:MFS_1;PF00083.20:Sugar_tr;	-	-
BFU36_RS11630	diaminohydroxyphosphoribosylaminopyrimidine reductase	PF01872.13:RibD_C;	-	K14654:RIB7; 2,5-diamino-6-(ribosylamino)-4(3H)-pyrimidinone 5'-phosphate reductase [EC:1.1.1.302];
BFU36_RS11635	peptidase S41	PF14684.2:Tricorn_C1;PF03572.14:Peptidase_S41;PF07676.8:PD40;PF14685.2:Tricorn_PDZ;	-	-
BFU36_RS11645	rhodanese	PF00581.16:Rhodanese;	-	-
BFU36_RS11650	2-keto-4-pentenoate hydratase	-	-	-
BFU36_RS11660	peptidase M61	PF05299.8:Peptidase_M61;	[R] COG3975 Predicted protease with the C-terminal PDZ domain;	-
BFU36_RS11670	KaiC domain-containing protein	PF06745.9:KaiC;	-	-
BFU36_RS11680	hypothetical protein	PF05726.9:Pirin_C;PF02678.12:Pirin;	[R] COG1741 Pirin-related protein;	-
BFU36_RS11685	hypothetical protein	PF06157.7:DUF973;	-	-
BFU36_RS11690	cobalt ABC transporter	PF02361.12:CbiQ;	[P] COG0619 ABC-type cobalt transport system, permease component CbiQ and related transporters;	K16785:ecfT; energy-coupling factor transport system permease protein;
BFU36_RS11695	cobalt ABC transporter ATP-binding protein	PF00005.23:ABC_tran;	-	K16787:ecfA2; energy-coupling factor transport system ATP-binding protein [EC:3.6.3.-];
BFU36_RS11700	hypothetical protein	-	-	-
BFU36_RS11710	xanthine dehydrogenase	PF13478.2:XdhC_C;	[O] COG1975 Xanthine and CO dehydrogenases maturation factor, XdhC/CoxF family;	-
BFU36_RS11715	hypothetical protein	-	-	-
BFU36_RS11770	hypothetical protein	-	-	-
BFU36_RS11780	hypothetical protein	-	-	-
BFU36_RS11790	hypothetical protein	PF03458.9:UPF0126;	[S] COG2860 Predicted membrane protein;	-
BFU36_RS11795	acylaminoacyl-peptidase	PF00326.17:Peptidase_S9;	[E] COG1506 Dipeptidyl aminopeptidases/acylaminoacyl-peptidases;	-
BFU36_RS11810	phosphohistidine phosphatase SixA	PF00300.18:His_Phos_1;	[T] COG2062 Phosphohistidine phosphatase SixA;	-
BFU36_RS11815	hypothetical protein	PF02541.12:Ppx-GppA;	[FP] COG0248 Exopolyphosphatase;	K01524:ppx-gppA; exopolyphosphatase / guanosine-5'-triphosphate,3'-diphosphate pyrophosphatase [EC:3.6.1.11 3.6.1.40];
BFU36_RS11820	dTMP kinase	PF02223.13:Thymidylate_kin;	-	K00943:tmk; dTMP kinase [EC:2.7.4.9];
BFU36_RS11825	thymidylate kinase	PF02223.13:Thymidylate_kin;	-	K00943:tmk; dTMP kinase [EC:2.7.4.9];
BFU36_RS11830	hypothetical protein	-	[S] COG5607 Uncharacterized conserved protein;	-
BFU36_RS11840	acetylornithine deacetylase	PF01546.24:Peptidase_M20;PF07687.10:M20_dimer;	-	-
BFU36_RS11870	hypothetical protein	PF00069.21:Pkinase;	[RTKL] COG0515 Serine/threonine protein kinase;	-
BFU36_RS11875	dTDP-4-dehydrorhamnose 3%2C5-epimerase	PF00908.13:dTDP_sugar_isom;	[M] COG1898 dTDP-4-dehydrorhamnose 3,5-epimerase and related enzymes;	K01790:rfbC; dTDP-4-dehydrorhamnose 3,5-epimerase [EC:5.1.3.13];
BFU36_RS11880	dTDP-glucose 4%2C6-dehydratase	PF16363.1:GDP_Man_Dehyd;	[M] COG1088 dTDP-D-glucose 4,6-dehydratase;	K01710:E4.2.1.46; dTDP-glucose 4,6-dehydratase [EC:4.2.1.46];
BFU36_RS11885	glucose-1-phosphate thymidylyltransferase	PF00483.19:NTP_transferase;	[M] COG1209 dTDP-glucose pyrophosphorylase;	K00973:E2.7.7.24; glucose-1-phosphate thymidylyltransferase [EC:2.7.7.24];
BFU36_RS11890	NAD(P)-dependent oxidoreductase	PF04321.13:RmlD_sub_bind;	[M] COG1091 dTDP-4-dehydrorhamnose reductase;	K00067:rfbD; dTDP-4-dehydrorhamnose reductase [EC:1.1.1.133];
BFU36_RS11895	polysaccharide biosynthesis protein	PF01943.13:Polysacc_synt;	-	-
BFU36_RS11910	hypothetical protein	PF05050.8:Methyltransf_21;	-	-
BFU36_RS11915	hypothetical protein	PF00535.22:Glycos_transf_2;	-	-
BFU36_RS11945	hypothetical protein	-	-	-
BFU36_RS11955	hypothetical protein	PF05050.8:Methyltransf_21;	-	-
BFU36_RS11965	glycosyl transferase family 2	PF00535.22:Glycos_transf_2;	-	-
BFU36_RS11990	hypothetical protein	-	-	-
BFU36_RS12030	hypothetical protein	-	-	-
BFU36_RS12035	ABC transporter	PF00005.23:ABC_tran;	[P] COG1121 ABC-type Mn/Zn transport systems, ATPase component;	-
BFU36_RS12045	ArsR family transcriptional regulator	PF13601.2:HTH_34;	-	-
BFU36_RS12085	AAA family ATPase	PF13173.2:AAA_14;PF13635.2:DUF4143;	-	-
BFU36_RS12090	AAA family ATPase	PF13173.2:AAA_14;PF13635.2:DUF4143;	-	-
BFU36_RS12095	succinyl-diaminopimelate desuccinylase	PF01546.24:Peptidase_M20;PF07687.10:M20_dimer;	-	K01439:dapE; succinyl-diaminopimelate desuccinylase [EC:3.5.1.18];
BFU36_RS12110	XRE family transcriptional regulator	PF04967.8:HTH_10;	-	-
BFU36_RS12120	hypothetical protein	-	-	-
BFU36_RS12165	MBL fold metallo-hydrolase	PF00753.23:Lactamase_B;	-	-
BFU36_RS12195	aspartate aminotransferase	PF00155.17:Aminotran_1_2;	-	-
BFU36_RS12200	MFS transporter	PF07690.12:MFS_1;	-	-
BFU36_RS12210	3-oxoacyl-ACP reductase	PF00106.21:adh_short;	-	-
BFU36_RS12215	succinyl-diaminopimelate desuccinylase	PF01546.24:Peptidase_M20;PF07687.10:M20_dimer;	-	K01439:dapE; succinyl-diaminopimelate desuccinylase [EC:3.5.1.18];
BFU36_RS12225	decarboxylase UbiD	PF01977.12:UbiD;	[H] COG0043 3-polyprenyl-4-hydroxybenzoate decarboxylase and related decarboxylases;	-
BFU36_RS12235	alcohol dehydrogenase	PF00107.22:ADH_zinc_N;PF08240.8:ADH_N;	-	K13953:adhP; alcohol dehydrogenase, propanol-preferring [EC:1.1.1.1];
BFU36_RS12240	MFS transporter	PF07690.12:MFS_1;	-	-
BFU36_RS12245	bacterio-opsin activator	PF04967.8:HTH_10;	-	-
BFU36_RS12250	AMP-dependent synthetase	PF13193.2:AMP-binding_C;PF00501.24:AMP-binding;	[I] COG0365 Acyl-coenzyme A synthetases/AMP-(fatty) acid ligases;	K01895:ACSS; acetyl-CoA synthetase [EC:6.2.1.1];
BFU36_RS12255	enoyl-CoA hydratase	PF00378.16:ECH_1;	-	-
BFU36_RS12275	acyl-CoA dehydrogenase	PF02770.15:Acyl-CoA_dh_M;PF02771.12:Acyl-CoA_dh_N;PF00441.20:Acyl-CoA_dh_1;	-	-
BFU36_RS12280	MFS transporter	PF00083.20:Sugar_tr;	-	-
BFU36_RS12285	ketol-acid reductoisomerase	PF01450.15:IlvC;PF07991.8:IlvN;	-	K00053:ilvC; ketol-acid reductoisomerase [EC:1.1.1.86];
BFU36_RS12315	pyruvate dehydrogenase	PF02780.16:Transketolase_C;PF02779.20:Transket_pyr;	-	K00162:PDHB; pyruvate dehydrogenase E1 component beta subunit [EC:1.2.4.1];
BFU36_RS12325	pyridine nucleotide-disulfide oxidoreductase	PF02852.18:Pyr_redox_dim;PF07992.10:Pyr_redox_2;	-	K00382:DLD; dihydrolipoamide dehydrogenase [EC:1.8.1.4];
BFU36_RS12330	twin arginine-targeting protein translocase	PF02416.12:MttA_Hcf106;	-	K03116:tatA; sec-independent protein translocase protein TatA;
BFU36_RS12335	hypothetical protein	-	-	-
BFU36_RS12345	sulfocyanin	PF06525.7:SoxE;	-	-
BFU36_RS12350	sulfocyanin	PF06525.7:SoxE;	-	-
BFU36_RS12355	quinol oxidase subunit 2	PF00116.16:COX2;	[C] COG1622 Heme/copper-type cytochrome/quinol oxidases, subunit 2;	K02275:coxB; cytochrome c oxidase subunit II [EC:1.9.3.1];
BFU36_RS12360	cytochrome B6	PF00115.16:COX1;	-	K02827:qoxB; cytochrome aa3-600 menaquinol oxidase subunit I [EC:1.10.3.12];
BFU36_RS12365	hypothetical protein	PF07185.7:DUF1404;	-	-
BFU36_RS12390	AMP-dependent synthetase	PF13193.2:AMP-binding_C;PF00501.24:AMP-binding;	-	-
BFU36_RS12395	twitching motility protein PilT	PF01850.17:PIN;	[R] COG1487 Predicted nucleic acid-binding protein, contains PIN domain;	-
BFU36_RS12405	hypothetical protein	PF03176.11:MMPL;	-	-
BFU36_RS12410	transcriptional regulator	PF13412.2:HTH_24;	-	-
BFU36_RS12430	dipeptide/oligopeptide/nickel ABC transporter ATP-binding protein	PF00005.23:ABC_tran;PF08352.8:oligo_HPY;	[E] COG4608 ABC-type oligopeptide transport system, ATPase component;	K02032:ABC.PE.A1; peptide/nickel transport system ATP-binding protein;
BFU36_RS12435	peptide ABC transporter ATP-binding protein	PF00005.23:ABC_tran;PF08352.8:oligo_HPY;	-	K02031:ABC.PE.A; peptide/nickel transport system ATP-binding protein;
BFU36_RS12440	peptide ABC transporter permease	PF00528.18:BPD_transp_1;	[EP] COG1173 ABC-type dipeptide/oligopeptide/nickel transport systems, permease components;	K02034:ABC.PE.P1; peptide/nickel transport system permease protein;
BFU36_RS12445	peptide ABC transporter permease	PF00528.18:BPD_transp_1;	-	K02033:ABC.PE.P; peptide/nickel transport system permease protein;
BFU36_RS12465	L-rhamnonate dehydratase	PF13378.2:MR_MLE_C;PF02746.12:MR_MLE_N;	-	-
BFU36_RS12485	hypothetical protein	PF02566.15:OsmC;	-	-
BFU36_RS12490	peroxiredoxin	PF13686.2:DrsE_2;	-	-
BFU36_RS12495	alkyldihydroxyacetonephosphate synthase	PF01565.19:FAD_binding_4;PF02913.15:FAD-oxidase_C;	-	K00803:AGPS; alkyldihydroxyacetonephosphate synthase [EC:2.5.1.26];
BFU36_RS12500	hypothetical protein	PF13378.2:MR_MLE_C;PF02746.12:MR_MLE_N;	-	-
BFU36_RS12505	3-isopropylmalate dehydratase small subunit	PF00694.15:Aconitase_C;	-	-
BFU36_RS12510	3-isopropylmalate dehydratase large subunit	PF00330.16:Aconitase;	-	-
BFU36_RS12520	carboxyvinyl-carboxyphosphonate phosphorylmutase	PF13714.2:PEP_mutase;	[G] COG2513 PEP phosphonomutase and related enzymes;	-
BFU36_RS12535	carbon-monoxide dehydrogenase large subunit	PF02738.14:Ald_Xan_dh_C2;PF01315.18:Ald_Xan_dh_C;	[C] COG1529 Aerobic-type carbon monoxide dehydrogenase, large subunit CoxL/CutL homologs;	K03520:coxL; carbon-monoxide dehydrogenase large subunit [EC:1.2.7.4];
BFU36_RS12540	carbon monoxide dehydrogenase	PF01799.16:Fer2_2;PF00111.23:Fer2;	[C] COG2080 Aerobic-type carbon monoxide dehydrogenase, small subunit CoxS/CutS homologs;	K03518:coxS; carbon-monoxide dehydrogenase small subunit [EC:1.2.7.4];
BFU36_RS12545	molybdopterin dehydrogenase	PF00941.17:FAD_binding_5;PF03450.13:CO_deh_flav_C;	[C] COG1319 Aerobic-type carbon monoxide dehydrogenase, middle subunit CoxM/CutM homologs;	K03519:coxM; carbon-monoxide dehydrogenase medium subunit [EC:1.2.7.4];
BFU36_RS12555	hypothetical protein	PF04967.8:HTH_10;	-	-
BFU36_RS12565	MFS transporter	PF07690.12:MFS_1;PF00083.20:Sugar_tr;	-	-
BFU36_RS12575	alcohol dehydrogenase	PF00107.22:ADH_zinc_N;PF08240.8:ADH_N;	-	-
BFU36_RS12590	thioesterase	PF03061.18:4HBT;	-	-
BFU36_RS12600	ligase	-	-	-
BFU36_RS12605	AMP-dependent synthetase	PF13193.2:AMP-binding_C;PF00501.24:AMP-binding;	-	K01895:ACSS; acetyl-CoA synthetase [EC:6.2.1.1];
BFU36_RS12625	AMP-dependent synthetase	PF00501.24:AMP-binding;PF13193.2:AMP-binding_C;PF16177.1:ACAS_N;	-	-
BFU36_RS12635	hypothetical protein	PF00108.19:Thiolase_N;	-	-
BFU36_RS12640	amidohydrolase	PF04909.10:Amidohydro_2;	-	-
BFU36_RS12645	MFS transporter	PF00083.20:Sugar_tr;	-	-
BFU36_RS12650	mandelate racemase	PF13378.2:MR_MLE_C;	[MR] COG4948 L-alanine-DL-glutamate epimerase and related enzymes of enolase superfamily;	-
BFU36_RS12655	AMP-dependent synthetase	PF13193.2:AMP-binding_C;PF00501.24:AMP-binding;	[IQ] COG0318 Acyl-CoA synthetases (AMP-forming)/AMP-acid ligases II;	-
BFU36_RS12660	dehydratase	PF01575.15:MaoC_dehydratas;	-	-
BFU36_RS12665	acetyl-CoA acetyltransferase	PF02803.14:Thiolase_C;	-	-
BFU36_RS12670	hypothetical protein	PF12172.4:DUF35_N;	-	-
BFU36_RS12680	acyl-CoA dehydrogenase	PF02770.15:Acyl-CoA_dh_M;PF02771.12:Acyl-CoA_dh_N;PF00441.20:Acyl-CoA_dh_1;	-	-
BFU36_RS12695	AMP-dependent synthetase	PF13193.2:AMP-binding_C;PF00501.24:AMP-binding;	-	-
BFU36_RS12700	ligase	-	-	-
BFU36_RS12705	4-coumarate--CoA ligase	PF13193.2:AMP-binding_C;PF00501.24:AMP-binding;	[IQ] COG0318 Acyl-CoA synthetases (AMP-forming)/AMP-acid ligases II;	K01897:ACSL; long-chain acyl-CoA synthetase [EC:6.2.1.3];
BFU36_RS12710	3-hydroxyacyl-CoA dehydrogenase	PF00725.18:3HCDH;PF02737.14:3HCDH_N;PF00378.16:ECH_1;	-	-
BFU36_RS12715	acetyl-CoA acetyltransferase	PF02803.14:Thiolase_C;PF00108.19:Thiolase_N;	-	K00626:E2.3.1.9; acetyl-CoA C-acetyltransferase [EC:2.3.1.9];
BFU36_RS12720	3-hydroxybutyryl-CoA epimerase	PF12172.4:DUF35_N;PF01796.13:OB_aCoA_assoc;	-	-
BFU36_RS12725	AMP-dependent synthetase	PF13193.2:AMP-binding_C;PF00501.24:AMP-binding;	-	-
BFU36_RS12755	hypothetical protein	PF04967.8:HTH_10;	-	-
BFU36_RS12765	hypothetical protein	PF01557.14:FAA_hydrolase;	-	-
BFU36_RS12775	hypothetical protein	PF00083.20:Sugar_tr;	-	-
BFU36_RS12780	hypothetical protein	PF07690.12:MFS_1;	-	-
BFU36_RS12790	2-hydroxyhepta-2%2C4-diene-1%2C7-dioate isomerase	PF01557.14:FAA_hydrolase;	-	-
BFU36_RS12795	catechol 1%2C2-dioxygenase	PF00903.21:Glyoxalase;	[E] COG0346 Lactoylglutathione lyase and related lyases;	-
BFU36_RS12800	hypothetical protein	PF00107.22:ADH_zinc_N;PF08240.8:ADH_N;	-	-
BFU36_RS12820	hypothetical protein	PF13412.2:HTH_24;	-	-
BFU36_RS12830	hypothetical protein	PF01037.17:AsnC_trans_reg;	-	-
BFU36_RS12835	4-aminobutyrate aminotransferase	PF00202.17:Aminotran_3;	-	-
BFU36_RS12845	hypothetical protein	PF13685.2:Fe-ADH_2;	[C] COG0371 Glycerol dehydrogenase and related enzymes;	-
BFU36_RS12850	5-oxoprolinase	PF02538.10:Hydantoinase_B;	[EQ] COG0146 N-methylhydantoinase B/acetone carboxylase, alpha subunit;	K01474:hyuB; N-methylhydantoinase B [EC:3.5.2.14];
BFU36_RS12855	5-oxoprolinase	PF01968.14:Hydantoinase_A;PF05378.9:Hydant_A_N;	[EQ] COG0145 N-methylhydantoinase A/acetone carboxylase, beta subunit;	K01473:hyuA; N-methylhydantoinase A [EC:3.5.2.14];
BFU36_RS12895	4-hydroxybenzoate--CoA ligase	PF13193.2:AMP-binding_C;PF00501.24:AMP-binding;	[I] COG0365 Acyl-coenzyme A synthetases/AMP-(fatty) acid ligases;	-
BFU36_RS12910	enoyl-CoA hydratase	PF00378.16:ECH_1;	-	-
BFU36_RS12915	hypothetical protein	PF05942.7:PaREP1;	-	-
BFU36_RS12965	hypothetical protein	-	-	-
BFU36_RS13030	hypothetical protein	PF01656.19:CbiA;	-	-
BFU36_RS13045	MFS transporter	PF00083.20:Sugar_tr;	-	-
BFU36_RS13050	hypothetical protein	-	[C] COG1032 Fe-S oxidoreductase;	-
BFU36_RS13055	acyl-CoA dehydrogenase	PF02770.15:Acyl-CoA_dh_M;PF02771.12:Acyl-CoA_dh_N;PF00441.20:Acyl-CoA_dh_1;	[I] COG1960 Acyl-CoA dehydrogenases;	-
BFU36_RS13065	hypothetical protein	PF00069.21:Pkinase;	[RTKL] COG0515 Serine/threonine protein kinase;	-
BFU36_RS13070	MFS transporter	PF00083.20:Sugar_tr;	-	-
BFU36_RS13075	hypothetical protein	PF01663.18:Phosphodiest;	[R] COG1524 Uncharacterized proteins of the AP superfamily;	-
BFU36_RS13080	hypothetical protein	PF05317.7:Thermopsin;	-	-
BFU36_RS13100	DNA polymerase II	-	-	-
BFU36_RS13105	DNA polymerase II	PF00136.17:DNA_pol_B;	-	K02319:DPA; DNA polymerase I [EC:2.7.7.7];
BFU36_RS13110	hypothetical protein	-	-	-
BFU36_RS13125	N-acetylglucosaminyltransferase	PF00535.22:Glycos_transf_2;	-	-
BFU36_RS13170	hypothetical protein	PF03050.10:DDE_Tnp_IS66;	-	-
BFU36_RS13185	hypothetical protein	PF14947.2:HTH_45;	[K] COG3432 Predicted transcriptional regulator;	-
BFU36_RS13210	hypothetical protein	PF07992.10:Pyr_redox_2;	-	-
BFU36_RS13215	acetoacetate decarboxylase	PF06314.7:ADC;	-	-
BFU36_RS13220	catechol 1%2C2-dioxygenase	PF00903.21:Glyoxalase;	[E] COG0346 Lactoylglutathione lyase and related lyases;	K00446:dmpB; catechol 2,3-dioxygenase [EC:1.13.11.2];
BFU36_RS13225	acetoacetate decarboxylase	PF06314.7:ADC;	-	-
BFU36_RS13230	alcohol dehydrogenase	PF00107.22:ADH_zinc_N;PF08240.8:ADH_N;	-	K00001:E1.1.1.1; alcohol dehydrogenase [EC:1.1.1.1];
BFU36_RS13235	aldehyde dehydrogenase	PF00171.18:Aldedh;	-	K00128:ALDH; aldehyde dehydrogenase (NAD+) [EC:1.2.1.3];
BFU36_RS13240	methylmalonate-semialdehyde dehydrogenase (acylating)	PF00171.18:Aldedh;	[C] COG1012 NAD-dependent aldehyde dehydrogenases;	K00140:mmsA; malonate-semialdehyde dehydrogenase (acetylating) / methylmalonate-semialdehyde dehydrogenase [EC:1.2.1.18 1.2.1.27];
BFU36_RS13275	metal-sulfur cluster biosynthetic enzyme	PF01883.15:DUF59;	-	-
BFU36_RS13280	hypothetical protein	PF04967.8:HTH_10;	-	-
BFU36_RS13295	nuclease NurA	PF09376.6:NurA;	-	-
BFU36_RS13300	AAA family ATPase	PF01935.13:DUF87;PF12846.3:AAA_10;	-	-
BFU36_RS13325	twitching motility protein PilT	PF01850.17:PIN;	-	-
BFU36_RS13330	AbrB family transcriptional regulator	PF04014.14:MazE_antitoxin;	-	-
BFU36_RS13365	hypothetical protein	-	-	-

## Sheet: Sheet1
Table S1. Core genes of the genus Sulfolobus in strain A20.
